# Supplementary material for: Genome-wide identification of evolutionarily conserved Small Heat-Shock and eight other proteins bearing α-crystallin domain-like in kinetoplastid protists
Source: PLoS One. 2018 Oct 22;13(10):e0206012. doi: 10.1371/journal.pone.0206012 (PMC6197667; doi:10.1371/journal.pone.0206012)
Supplement: S2 Table — (XLS) [file pone.0206012.s002.xls]

## Sheet: ACDp deposited in GenBank
Accession	Sequence description
MH422145	Trypanosoma livingstonei TryACDp (ACD-like protein)
MH422146	Trypanosoma ralphi TryACDp (ACD-like protein)
MH422147	Trypanosoma wauwau TryACDp (ACD-like protein)
MH422148	Trypanosoma erneyi TryACDp (ACD-like protein)
MH422149	Trypanosoma sp. TCC878 TryACDp (ACD-like protein)
MH422150	Trypanosoma sp. TCC878 TryACDp (ACD-like protein)
MH422151	Trypanosoma cruzi TryACDp (ACD-like protein)
MH422152	Trypanosoma conorhini TryACDp (ACD-like protein)
MH422153	Trypanosoma dionisii TryACDp (ACD-like protein)
MH422154	Trypanosoma lewisi TryACDp (ACD-like protein)
MH422155	Trypanosoma theileri TryACDp (ACD-like protein)
MH422156	Trypanosoma rangeli TryACDp (ACD-like protein)
MH422157	Trypanosoma cyclops TryACDp (ACD-like protein)
MH422158	Trypanosoma sp. TCC1307 TryACDp (ACD-like protein)
MH422159	Trypanosoma sp. TCC2186 TryACDp (ACD-like protein)
MH422160	Trypanosoma noyesi TryACDp (ACD-like protein)
MH422161	Trypanosoma sp. TCC339 TryACDp (ACD-like protein)
MH422162	Phytomonas serpens TryACDp (ACD-like protein)
MH422163	Strigomonas culicis TryACDp (ACD-like protein)
MH422164	Herpetomonas muscarum TryACDp (ACD-like protein)
MH422165	Strigomonas oncopelti TryACDp (ACD-like protein)
MH422166	Angomonas desouzai TryACDp (ACD-like protein)
MH422167	Angomonas deanei TryACDp (ACD-like protein)
MH422168	Strigomonas galati TryACDp (ACD-like protein)
MH422169	Crithidia acanthocephali TryACDp (ACD-like protein)
MH422170	Crithidia luciliae thermophila TryACDp (ACD-like protein)
MH422171	Endotrypanum schaudinni TryACDp (ACD-like protein)
MH422172	Herpetomonas wanderleyi TryACDp (ACD-like protein)
MH422173	Phytomonas sp. EM1 TryACDp (ACD-like protein)
MH422174	Phytomonas sp. Hart1 TryACDp (ACD-like protein)
MH422175	Zelonia costaricensis TryACDp (ACD-like protein)
MH422176	Zelonia sp. TCC2547 TryACDp (ACD-like protein)
MH422177	Leptomonas pyrrhocoris TryACDp (ACD-like protein)
MH422178	Phytomonas dolleti TryACDp (ACD-like protein)
MH422179	Phytomonas sp. TCC066E TryACDp (ACD-like protein)
MH422180	Bodo sp. ATCC50149 TryACDp (ACD-like protein)
MH422181	Bodo saltans TryACDp (ACD-like protein)
MH422182	Parabodo caudatus TryACDp (ACD-like protein)
MH422183	Parabodo caudatus TryACDp (ACD-like protein)
MH422184	Herpetomonas wanderleyi Mitochondrial ATOM69 (translocase of the outer membrane)
MH422185	Endotrypanum schaudinni Mitochondrial ATOM69 (translocase of the outer membrane)
MH422186	Trypanosoma theileri Mitochondrial ATOM69 (translocase of the outer membrane)
MH422187	Herpetomonas muscarum Mitochondrial ATOM69 (translocase of the outer membrane)
MH422188	Trypanosoma livingstonei Mitochondrial ATOM69 (translocase of the outer membrane)
MH422189	Trypanosoma ralphi Mitochondrial ATOM69 (translocase of the outer membrane)
MH422190	Trypanosoma wauwau Mitochondrial ATOM69 (translocase of the outer membrane)
MH422191	Phytomonas serpens Mitochondrial ATOM69 (translocase of the outer membrane)
MH422192	Strigomonas culicis Mitochondrial ATOM69 (translocase of the outer membrane)
MH422193	Strigomonas oncopelti Mitochondrial ATOM69 (translocase of the outer membrane)
MH422194	Angomonas desouzai Mitochondrial ATOM69 (translocase of the outer membrane)
MH422195	Angomonas deanei Mitochondrial ATOM69 (translocase of the outer membrane)
MH422196	Strigomonas galati Mitochondrial ATOM69 (translocase of the outer membrane)
MH422197	Crithidia acanthocephali Mitochondrial ATOM69 (translocase of the outer membrane)
MH422198	Crithidia luciliae thermophila Mitochondrial ATOM69 (translocase of the outer membrane)
MH422199	Phytomonas sp. EM1 Mitochondrial ATOM69 (translocase of the outer membrane)
MH422200	Phytomonas sp. Hart1 Mitochondrial ATOM69 (translocase of the outer membrane)
MH422201	Zelonia costaricensis Mitochondrial ATOM69 (translocase of the outer membrane)
MH422202	Leptomonas pyrrhocoris Mitochondrial ATOM69 (translocase of the outer membrane)
MH422203	Phytomonas sp. TCC066E Mitochondrial ATOM69 (translocase of the outer membrane)
MH422204	Trypanosoma erneyi Mitochondrial ATOM69 (translocase of the outer membrane)
MH422205	Trypanosoma sp. TCC878 Mitochondrial ATOM69 (translocase of the outer membrane)
MH422206	Trypanosoma cruzi Mitochondrial ATOM69 (translocase of the outer membrane)
MH422207	Trypanosoma conorhini Mitochondrial ATOM69 (translocase of the outer membrane)
MH422208	Trypanosoma dionisii Mitochondrial ATOM69 (translocase of the outer membrane)
MH422209	Trypanosoma lewisi Mitochondrial ATOM69 (translocase of the outer membrane)
MH422210	Trypanosoma rangeli Mitochondrial ATOM69 (translocase of the outer membrane)
MH422211	Trypanosoma cyclops Mitochondrial ATOM69 (translocase of the outer membrane)
MH422212	Trypanosoma sp. TCC1307 Mitochondrial ATOM69 (translocase of the outer membrane)
MH422213	Trypanosoma sp. TCC2186 Mitochondrial ATOM69 (translocase of the outer membrane)
MH422214	Trypanosoma noyesi Mitochondrial ATOM69 (translocase of the outer membrane)
MH422215	Trypanosoma sp. TCC339 Mitochondrial ATOM69 (translocase of the outer membrane)
MH422216	Phytomonas serpens Mitochondrial ATOM69 (translocase of the outer membrane)
MH422217	Strigomonas culicis Mitochondrial ATOM69 (translocase of the outer membrane)
MH422218	Angomonas desouzai Mitochondrial ATOM69 (translocase of the outer membrane)
MH422219	Angomonas deanei Mitochondrial ATOM69 (translocase of the outer membrane)
MH422220	Phytomonas sp. EM1 Mitochondrial ATOM69 (translocase of the outer membrane)
MH422221	Zelonia sp. TCC2547 Mitochondrial ATOM69 (translocase of the outer membrane)
MH422222	Phytomonas dolleti Mitochondrial ATOM69 (translocase of the outer membrane)
MH422223	Phytomonas sp. TCC066E Mitochondrial ATOM69 (translocase of the outer membrane)
MH422224	Bodo sp. ATCC50149 Mitochondrial ATOM69 (translocase of the outer membrane)
MH422225	Bodo saltans Mitochondrial ATOM69 (translocase of the outer membrane)
MH422226	Parabodo caudatus Mitochondrial ATOM69 (translocase of the outer membrane)
MH422227	Trypanosoma theileri TryDYX1C1 (DYX1C1-like - dyslexia susceptibility 1 candidate 1)
MH422228	Trypanosoma ralphi TryDYX1C1 (DYX1C1-like - dyslexia susceptibility 1 candidate 1)
MH422229	Phytomonas sp. TCC066E TryDYX1C1 (DYX1C1-like - dyslexia susceptibility 1 candidate 1)
MH422230	Strigomonas oncopelti TryDYX1C1 (DYX1C1-like - dyslexia susceptibility 1 candidate 1)
MH422231	Bodo sp. ATCC50149 TryDYX1C1 (DYX1C1-like - dyslexia susceptibility 1 candidate 1)
MH422232	Parabodo caudatus TryDYX1C1 (DYX1C1-like - dyslexia susceptibility 1 candidate 1)
MH422233	Phytomonas dolleti TryDYX1C1 (DYX1C1-like - dyslexia susceptibility 1 candidate 1)
MH422234	Trypanosoma sp. TCC1307 TryDYX1C1 (DYX1C1-like - dyslexia susceptibility 1 candidate 1)
MH422235	Trypanosoma livingstonei TryDYX1C1 (DYX1C1-like - dyslexia susceptibility 1 candidate 1)
MH422236	Trypanosoma wauwau TryDYX1C1 (DYX1C1-like - dyslexia susceptibility 1 candidate 1)
MH422237	Trypanosoma erneyi TryDYX1C1 (DYX1C1-like - dyslexia susceptibility 1 candidate 1)
MH422238	Trypanosoma sp. TCC878 TryDYX1C1 (DYX1C1-like - dyslexia susceptibility 1 candidate 1)
MH422239	Trypanosoma sp. TCC878 TryDYX1C1 (DYX1C1-like - dyslexia susceptibility 1 candidate 1)
MH422240	Trypanosoma cruzi TryDYX1C1 (DYX1C1-like - dyslexia susceptibility 1 candidate 1)
MH422241	Trypanosoma conorhini TryDYX1C1 (DYX1C1-like - dyslexia susceptibility 1 candidate 1)
MH422242	Trypanosoma dionisii TryDYX1C1 (DYX1C1-like - dyslexia susceptibility 1 candidate 1)
MH422243	Trypanosoma rangeli TryDYX1C1 (DYX1C1-like - dyslexia susceptibility 1 candidate 1)
MH422244	Trypanosoma cyclops TryDYX1C1 (DYX1C1-like - dyslexia susceptibility 1 candidate 1)
MH422245	Trypanosoma sp. TCC2186 TryDYX1C1 (DYX1C1-like - dyslexia susceptibility 1 candidate 1)
MH422246	Trypanosoma noyesi TryDYX1C1 (DYX1C1-like - dyslexia susceptibility 1 candidate 1)
MH422247	Trypanosoma sp. TCC339 TryDYX1C1 (DYX1C1-like - dyslexia susceptibility 1 candidate 1)
MH422248	Phytomonas serpens TryDYX1C1 (DYX1C1-like - dyslexia susceptibility 1 candidate 1)
MH422249	Strigomonas culicis TryDYX1C1 (DYX1C1-like - dyslexia susceptibility 1 candidate 1)
MH422250	Herpetomonas muscarum TryDYX1C1 (DYX1C1-like - dyslexia susceptibility 1 candidate 1)
MH422251	Angomonas desouzai TryDYX1C1 (DYX1C1-like - dyslexia susceptibility 1 candidate 1)
MH422252	Angomonas deanei TryDYX1C1 (DYX1C1-like - dyslexia susceptibility 1 candidate 1)
MH422253	Strigomonas galati TryDYX1C1 (DYX1C1-like - dyslexia susceptibility 1 candidate 1)
MH422254	Crithidia acanthocephali TryDYX1C1 (DYX1C1-like - dyslexia susceptibility 1 candidate 1)
MH422255	Crithidia luciliae thermophila TryDYX1C1 (DYX1C1-like - dyslexia susceptibility 1 candidate 1)
MH422256	Endotrypanum schaudinni TryDYX1C1 (DYX1C1-like - dyslexia susceptibility 1 candidate 1)
MH422257	Phytomonas sp. EM1 TryDYX1C1 (DYX1C1-like - dyslexia susceptibility 1 candidate 1)
MH422258	Phytomonas sp. Hart1 TryDYX1C1 (DYX1C1-like - dyslexia susceptibility 1 candidate 1)
MH422259	Herpetomonas wanderleyi TryDYX1C1 (DYX1C1-like - dyslexia susceptibility 1 candidate 1)
MH422260	Zelonia costaricensis TryDYX1C1 (DYX1C1-like - dyslexia susceptibility 1 candidate 1)
MH422261	Zelonia sp. TCC2547 TryDYX1C1 (DYX1C1-like - dyslexia susceptibility 1 candidate 1)
MH422262	Leptomonas pyrrhocoris TryDYX1C1 (DYX1C1-like - dyslexia susceptibility 1 candidate 1)
MH422263	Trypanosoma lewisi TryDYX1C1 (DYX1C1-like - dyslexia susceptibility 1 candidate 1)
MH422264	Trypanosoma sp. TCC2186 HSP20 (Small heat shock protein 20)
MH422265	Trypanosoma livingstonei HSP20 (Small heat shock protein 20)
MH422266	Trypanosoma ralphi HSP20 (Small heat shock protein 20)
MH422267	Trypanosoma wauwau HSP20 (Small heat shock protein 20)
MH422268	Trypanosoma erneyi HSP20 (Small heat shock protein 20)
MH422269	Trypanosoma sp. TCC878 HSP20 (Small heat shock protein 20)
MH422270	Trypanosoma cruzi HSP20 (Small heat shock protein 20)
MH422271	Trypanosoma conorhini HSP20 (Small heat shock protein 20)
MH422272	Trypanosoma dionisii HSP20 (Small heat shock protein 20)
MH422273	Trypanosoma lewisi HSP20 (Small heat shock protein 20)
MH422274	Trypanosoma rangeli HSP20 (Small heat shock protein 20)
MH422275	Trypanosoma cyclops HSP20 (Small heat shock protein 20)
MH422276	Trypanosoma sp. TCC1307 HSP20 (Small heat shock protein 20)
MH422277	Trypanosoma noyesi HSP20 (Small heat shock protein 20)
MH422278	Trypanosoma sp. TCC339 HSP20 (Small heat shock protein 20)
MH422279	Phytomonas serpens HSP20 (Small heat shock protein 20)
MH422280	Strigomonas culicis HSP20 (Small heat shock protein 20)
MH422281	Herpetomonas muscarum HSP20 (Small heat shock protein 20)
MH422282	Strigomonas oncopelti HSP20 (Small heat shock protein 20)
MH422283	Angomonas desouzai HSP20 (Small heat shock protein 20)
MH422284	Angomonas deanei HSP20 (Small heat shock protein 20)
MH422285	Strigomonas galati HSP20 (Small heat shock protein 20)
MH422286	Crithidia acanthocephali HSP20 (Small heat shock protein 20)
MH422287	Crithidia luciliae thermophila HSP20 (Small heat shock protein 20)
MH422288	Endotrypanum schaudinni HSP20 (Small heat shock protein 20)
MH422289	Herpetomonas wanderleyi HSP20 (Small heat shock protein 20)
MH422290	Phytomonas sp. EM1 HSP20 (Small heat shock protein 20)
MH422291	Phytomonas sp. Hart1 HSP20 (Small heat shock protein 20)
MH422292	Zelonia costaricensis HSP20 (Small heat shock protein 20)
MH422293	Zelonia sp. TCC2547 HSP20 (Small heat shock protein 20)
MH422294	Leptomonas pyrrhocoris HSP20 (Small heat shock protein 20)
MH422295	Phytomonas dolleti HSP20 (Small heat shock protein 20)
MH422296	Phytomonas sp. TCC066E HSP20 (Small heat shock protein 20)
MH422297	Bodo sp. ATCC50149 ATCC50149 ATCC50149 HSP20 (Small heat shock protein 20)
MH422298	Bodo sp. ATCC50149 ATCC50149 HSP20 (Small heat shock protein 20)
MH422299	Bodo sp. ATCC50149 HSP20 (Small heat shock protein 20)
MH422300	Bodo saltans HSP20 (Small heat shock protein 20)
MH422301	Parabodo caudatus HSP20 (Small heat shock protein 20)
MH422302	Parabodo caudatus HSP20 (Small heat shock protein 20)
MH422303	Trypanosoma theileri TryNudC1 (NudC-like - Nuclear distribution C family)
MH422304	Herpetomonas wanderleyi TryNudC1 (NudC-like - Nuclear distribution C family)
MH422305	Trypanosoma cyclops TryNudC1 (NudC-like - Nuclear distribution C family)
MH422306	Trypanosoma conorhini TryNudC1 (NudC-like - Nuclear distribution C family)
MH422307	Trypanosoma livingstonei TryNudC1 (NudC-like - Nuclear distribution C family)
MH422308	Trypanosoma ralphi TryNudC1 (NudC-like - Nuclear distribution C family)
MH422309	Trypanosoma wauwau TryNudC1 (NudC-like - Nuclear distribution C family)
MH422310	Trypanosoma erneyi TryNudC1 (NudC-like - Nuclear distribution C family)
MH422311	Trypanosoma sp. TCC878 TryNudC1 (NudC-like - Nuclear distribution C family)
MH422312	Trypanosoma sp. TCC878 TryNudC1 (NudC-like - Nuclear distribution C family)
MH422313	Trypanosoma cruzi TryNudC1 (NudC-like - Nuclear distribution C family)
MH422314	Trypanosoma dionisii TryNudC1 (NudC-like - Nuclear distribution C family)
MH422315	Trypanosoma lewisi TryNudC1 (NudC-like - Nuclear distribution C family)
MH422316	Trypanosoma rangeli TryNudC1 (NudC-like - Nuclear distribution C family)
MH422317	Trypanosoma rangeli TryNudC1 (NudC-like - Nuclear distribution C family)
MH422318	Trypanosoma sp. TCC1307 TryNudC1 (NudC-like - Nuclear distribution C family)
MH422319	Trypanosoma sp. TCC2186 TryNudC1 (NudC-like - Nuclear distribution C family)
MH422320	Trypanosoma noyesi TryNudC1 (NudC-like - Nuclear distribution C family)
MH422321	Trypanosoma sp. TCC339 TryNudC1 (NudC-like - Nuclear distribution C family)
MH422322	Phytomonas serpens TryNudC1 (NudC-like - Nuclear distribution C family)
MH422323	Strigomonas culicis TryNudC1 (NudC-like - Nuclear distribution C family)
MH422324	Herpetomonas muscarum TryNudC1 (NudC-like - Nuclear distribution C family)
MH422325	Strigomonas oncopelti TryNudC1 (NudC-like - Nuclear distribution C family)
MH422326	Angomonas desouzai TryNudC1 (NudC-like - Nuclear distribution C family)
MH422327	Angomonas deanei TryNudC1 (NudC-like - Nuclear distribution C family)
MH422328	Strigomonas galati TryNudC1 (NudC-like - Nuclear distribution C family)
MH422329	Crithidia acanthocephali TryNudC1 (NudC-like - Nuclear distribution C family)
MH422330	Crithidia luciliae thermophila TryNudC1 (NudC-like - Nuclear distribution C family)
MH422331	Endotrypanum schaudinni TryNudC1 (NudC-like - Nuclear distribution C family)
MH422332	Phytomonas sp. EM1 TryNudC1 (NudC-like - Nuclear distribution C family)
MH422333	Phytomonas sp. Hart1 TryNudC1 (NudC-like - Nuclear distribution C family)
MH422334	Zelonia costaricensis TryNudC1 (NudC-like - Nuclear distribution C family)
MH422335	Zelonia sp. TCC2547 TryNudC1 (NudC-like - Nuclear distribution C family)
MH422336	Leptomonas pyrrhocoris TryNudC1 (NudC-like - Nuclear distribution C family)
MH422337	Phytomonas dolleti TryNudC1 (NudC-like - Nuclear distribution C family)
MH422338	Phytomonas sp. TCC066E TryNudC1 (NudC-like - Nuclear distribution C family)
MH422339	Bodo sp. ATCC50149 TryNudC1 (NudC-like - Nuclear distribution C family)
MH422340	Bodo saltans TryNudC1 (NudC-like - Nuclear distribution C family)
MH422341	Parabodo caudatus TryNudC1 (NudC-like - Nuclear distribution C family)
MH422342	Trypanosoma lewisi TryNudC2 (NudCL2-like - Nuclear distribution C family)
MH422343	Trypanosoma theileri TryNudC2 (NudCL2-like - Nuclear distribution C family)
MH422344	Trypanosoma livingstonei TryNudC2 (NudCL2-like - Nuclear distribution C family)
MH422345	Trypanosoma ralphi TryNudC2 (NudCL2-like - Nuclear distribution C family)
MH422346	Trypanosoma wauwau TryNudC2 (NudCL2-like - Nuclear distribution C family)
MH422347	Trypanosoma erneyi TryNudC2 (NudCL2-like - Nuclear distribution C family)
MH422348	Trypanosoma sp. TCC878 TryNudC2 (NudCL2-like - Nuclear distribution C family)
MH422349	Trypanosoma cruzi TryNudC2 (NudCL2-like - Nuclear distribution C family)
MH422350	Trypanosoma conorhini TryNudC2 (NudCL2-like - Nuclear distribution C family)
MH422351	Trypanosoma dionisii TryNudC2 (NudCL2-like - Nuclear distribution C family)
MH422352	Trypanosoma rangeli TryNudC2 (NudCL2-like - Nuclear distribution C family)
MH422353	Trypanosoma cyclops TryNudC2 (NudCL2-like - Nuclear distribution C family)
MH422354	Trypanosoma sp. TCC1307 TryNudC2 (NudCL2-like - Nuclear distribution C family)
MH422355	Trypanosoma sp. TCC2186 TryNudC2 (NudCL2-like - Nuclear distribution C family)
MH422356	Trypanosoma noyesi TryNudC2 (NudCL2-like - Nuclear distribution C family)
MH422357	Trypanosoma sp. TCC339 TryNudC2 (NudCL2-like - Nuclear distribution C family)
MH422358	Phytomonas serpens TryNudC2 (NudCL2-like - Nuclear distribution C family)
MH422359	Strigomonas culicis TryNudC2 (NudCL2-like - Nuclear distribution C family)
MH422360	Herpetomonas muscarum TryNudC2 (NudCL2-like - Nuclear distribution C family)
MH422361	Strigomonas oncopelti TryNudC2 (NudCL2-like - Nuclear distribution C family)
MH422362	Angomonas desouzai TryNudC2 (NudCL2-like - Nuclear distribution C family)
MH422363	Angomonas deanei TryNudC2 (NudCL2-like - Nuclear distribution C family)
MH422364	Strigomonas galati TryNudC2 (NudCL2-like - Nuclear distribution C family)
MH422365	Strigomonas galati TryNudC2 (NudCL2-like - Nuclear distribution C family)
MH422366	Crithidia acanthocephali TryNudC2 (NudCL2-like - Nuclear distribution C family)
MH422367	Crithidia luciliae thermophila TryNudC2 (NudCL2-like - Nuclear distribution C family)
MH422368	Endotrypanum schaudinni TryNudC2 (NudCL2-like - Nuclear distribution C family)
MH422369	Herpetomonas wanderleyi TryNudC2 (NudCL2-like - Nuclear distribution C family)
MH422370	Phytomonas sp. EM1 TryNudC2 (NudCL2-like - Nuclear distribution C family)
MH422371	Phytomonas sp. Hart1 TryNudC2 (NudCL2-like - Nuclear distribution C family)
MH422372	Zelonia costaricensis TryNudC2 (NudCL2-like - Nuclear distribution C family)
MH422373	Zelonia sp. TCC2547 TryNudC2 (NudCL2-like - Nuclear distribution C family)
MH422374	Leptomonas pyrrhocoris TryNudC2 (NudCL2-like - Nuclear distribution C family)
MH422375	Phytomonas dolleti TryNudC2 (NudCL2-like - Nuclear distribution C family)
MH422376	Phytomonas sp. TCC066E TryNudC2 (NudCL2-like - Nuclear distribution C family)
MH422377	Bodo sp. ATCC50149 ATCC50149 TryNudC2 (NudCL2-like - Nuclear distribution C family)
MH422378	Bodo sp. ATCC50149 TryNudC2 (NudCL2-like - Nuclear distribution C family)
MH422379	Bodo saltans TryNudC2 (NudCL2-like - Nuclear distribution C family)
MH422380	Parabodo caudatus TryNudC2 (NudCL2-like - Nuclear distribution C family)
MH422381	Crithidia luciliae thermophila TrySGT1 (SGT1-like - Suppressor of the G2 allele of SKP1)
MH422382	Trypanosoma livingstonei TrySGT1 (SGT1-like - Suppressor of the G2 allele of SKP1)
MH422383	Trypanosoma ralphi TrySGT1 (SGT1-like - Suppressor of the G2 allele of SKP1)
MH422384	Trypanosoma wauwau TrySGT1 (SGT1-like - Suppressor of the G2 allele of SKP1)
MH422385	Trypanosoma erneyi TrySGT1 (SGT1-like - Suppressor of the G2 allele of SKP1)
MH422386	Trypanosoma sp. TCC878 TrySGT1 (SGT1-like - Suppressor of the G2 allele of SKP1)
MH422387	Trypanosoma sp. TCC878 TrySGT1 (SGT1-like - Suppressor of the G2 allele of SKP1)
MH422388	Trypanosoma sp. TCC878 TrySGT1 (SGT1-like - Suppressor of the G2 allele of SKP1)
MH422389	Trypanosoma cruzi TrySGT1 (SGT1-like - Suppressor of the G2 allele of SKP1)
MH422390	Trypanosoma conorhini TrySGT1 (SGT1-like - Suppressor of the G2 allele of SKP1)
MH422391	Trypanosoma dionisii TrySGT1 (SGT1-like - Suppressor of the G2 allele of SKP1)
MH422392	Trypanosoma lewisi TrySGT1 (SGT1-like - Suppressor of the G2 allele of SKP1)
MH422393	Trypanosoma theileri TrySGT1 (SGT1-like - Suppressor of the G2 allele of SKP1)
MH422394	Trypanosoma rangeli TrySGT1 (SGT1-like - Suppressor of the G2 allele of SKP1)
MH422395	Trypanosoma cyclops TrySGT1 (SGT1-like - Suppressor of the G2 allele of SKP1)
MH422396	Trypanosoma sp. TCC1307 TrySGT1 (SGT1-like - Suppressor of the G2 allele of SKP1)
MH422397	Trypanosoma sp. TCC2186 TrySGT1 (SGT1-like - Suppressor of the G2 allele of SKP1)
MH422398	Trypanosoma noyesi TrySGT1 (SGT1-like - Suppressor of the G2 allele of SKP1)
MH422399	Trypanosoma sp. TCC339 TrySGT1 (SGT1-like - Suppressor of the G2 allele of SKP1)
MH422400	Phytomonas serpens TrySGT1 (SGT1-like - Suppressor of the G2 allele of SKP1)
MH422401	Strigomonas culicis TrySGT1 (SGT1-like - Suppressor of the G2 allele of SKP1)
MH422402	Herpetomonas muscarum TrySGT1 (SGT1-like - Suppressor of the G2 allele of SKP1)
MH422403	Strigomonas oncopelti TrySGT1 (SGT1-like - Suppressor of the G2 allele of SKP1)
MH422404	Angomonas desouzai TrySGT1 (SGT1-like - Suppressor of the G2 allele of SKP1)
MH422405	Angomonas deanei TrySGT1 (SGT1-like - Suppressor of the G2 allele of SKP1)
MH422406	Strigomonas galati TrySGT1 (SGT1-like - Suppressor of the G2 allele of SKP1)
MH422407	Crithidia acantocephali TrySGT1 (SGT1-like - Suppressor of the G2 allele of SKP1)
MH422408	Endotrypanum schaudinni TrySGT1 (SGT1-like - Suppressor of the G2 allele of SKP1)
MH422409	Herpetomonas wanderleyi TrySGT1 (SGT1-like - Suppressor of the G2 allele of SKP1)
MH422410	Phytomonas sp. EM1 TrySGT1 (SGT1-like - Suppressor of the G2 allele of SKP1)
MH422411	Phytomonas sp. Hart1 TrySGT1 (SGT1-like - Suppressor of the G2 allele of SKP1)
MH422412	Zelonia costaricensis TrySGT1 (SGT1-like - Suppressor of the G2 allele of SKP1)
MH422413	Zelonia sp. TCC2547 TrySGT1 (SGT1-like - Suppressor of the G2 allele of SKP1)
MH422414	Leptomonas pyrrhocoris TrySGT1 (SGT1-like - Suppressor of the G2 allele of SKP1)
MH422415	Phytomonas dolleti TrySGT1 (SGT1-like - Suppressor of the G2 allele of SKP1)
MH422416	Phytomonas sp. TCC066E TrySGT1 (SGT1-like - Suppressor of the G2 allele of SKP1)
MH422417	Bodo sp. ATCC50149 TrySGT1 (SGT1-like - Suppressor of the G2 allele of SKP1)
MH422418	Bodo saltans TrySGT1 (SGT1-like - Suppressor of the G2 allele of SKP1)
MH422419	Parabodo caudatus TrySGT1 (SGT1-like - Suppressor of the G2 allele of SKP1)
MH422420	Trypanosoma rangeli Tryp23A (p23 family homolog)
MH422421	Angomonas desouzai Tryp23A (p23 family homolog)
MH422422	Angomonas deanei Tryp23A (p23 family homolog)
MH422423	Strigomonas oncopelti Tryp23A (p23 family homolog)
MH422424	Strigomonas culicis Tryp23A (p23 family homolog)
MH422425	Strigomonas galati Tryp23A (p23 family homolog)
MH422426	Trypanosoma lewisi Tryp23A (p23 family homolog)
MH422427	Trypanosoma lewisi Tryp23A (p23 family homolog)
MH422428	Trypanosoma cyclops Tryp23A (p23 family homolog)
MH422429	Trypanosoma ralphi Tryp23A (p23 family homolog)
MH422430	Trypanosoma wauwau Tryp23A (p23 family homolog)
MH422431	Trypanosoma erneyi Tryp23A (p23 family homolog)
MH422432	Trypanosoma dionisii Tryp23A (p23 family homolog)
MH422433	Trypanosoma livingstonei Tryp23A (p23 family homolog)
MH422434	Trypanosoma noyesi Tryp23A (p23 family homolog)
MH422435	Trypanosoma cruzi Tryp23A (p23 family homolog)
MH422436	Trypanosoma conorhini Tryp23A (p23 family homolog)
MH422437	Zelonia costaricensis Tryp23A (p23 family homolog)
MH422438	Zelonia sp. TCC2547 Tryp23A (p23 family homolog)
MH422439	Leptomonas pyrrhocoris Tryp23A (p23 family homolog)
MH422440	Crithidia luciliae thermophila Tryp23A (p23 family homolog)
MH422441	Crithidia acantocephali Tryp23A (p23 family homolog)
MH422442	Endotrypanum schaudinni Tryp23A (p23 family homolog)
MH422443	Trypanosoma sp. TCC1307 Tryp23A (p23 family homolog)
MH422444	Trypanosoma sp. TCC2186 Tryp23A (p23 family homolog)
MH422445	Trypanosoma sp. TCC878 Tryp23A (p23 family homolog)
MH422446	Trypanosoma sp. TCC339 Tryp23A (p23 family homolog)
MH422447	Phytomonas sp. EM1 Tryp23A (p23 family homolog)
MH422448	Phytomonas serpens Tryp23A (p23 family homolog)
MH422449	Phytomonas sp. TCC066E Tryp23A (p23 family homolog)
MH422450	Phytomonas sp. Hart1 Tryp23A (p23 family homolog)
MH422451	Phytomonas dolleti Tryp23A (p23 family homolog)
MH422452	Herpetomonas wanderleyi Tryp23A (p23 family homolog)
MH422453	Herpetomonas wanderleyi Tryp23A (p23 family homolog)
MH422454	Herpetomonas muscarum Tryp23A (p23 family homolog)
MH422455	Strigomonas oncopelti Tryp23B (p23 family homolog)
MH422456	Angomonas desouzai Tryp23B (p23 family homolog)
MH422457	Trypanosoma theileri Tryp23B (p23 family homolog)
MH422458	Trypanosoma sp. TCC878 Tryp23B (p23 family homolog)
MH422459	Trypanosoma sp. TCC1307 Tryp23B (p23 family homolog)
MH422460	Trypanosoma sp. TCC2186 Tryp23B (p23 family homolog)
MH422461	Trypanosoma sp. TCC339 Tryp23B (p23 family homolog)
MH422462	Trypanosoma theileri Tryp23B (p23 family homolog)
MH422463	Trypanosoma cyclops Tryp23B (p23 family homolog)
MH422464	Trypanosoma ralphi Tryp23B (p23 family homolog)
MH422465	Trypanosoma lewisi Tryp23B (p23 family homolog)
MH422466	Trypanosoma lewisi Tryp23B (p23 family homolog)
MH422467	Trypanosoma wauwau Tryp23B (p23 family homolog)
MH422468	Trypanosoma livingstonei Tryp23B (p23 family homolog)
MH422469	Trypanosoma rangeli Tryp23B (p23 family homolog)
MH422470	Trypanosoma conorhini Tryp23B (p23 family homolog)
MH422471	Trypanosoma noyesi Tryp23B (p23 family homolog)
MH422472	Trypanosoma erneyi Tryp23B (p23 family homolog)
MH422473	Trypanosoma cruzi Tryp23B (p23 family homolog)
MH422474	Trypanosoma dionisii Tryp23B (p23 family homolog)
MH422475	Phytomonas serpens Tryp23B (p23 family homolog)
MH422476	Phytomonas sp. TCC066E Tryp23B (p23 family homolog)
MH422477	Phytomonas sp. EM1 Tryp23B (p23 family homolog)
MH422478	Phytomonas sp. Hart1 Tryp23B (p23 family homolog)
MH422479	Phytomonas dolleti Tryp23B (p23 family homolog)
MH422480	Herpetomonas muscarum Tryp23B (p23 family homolog)
MH422481	Herpetomonas wanderleyi Tryp23B (p23 family homolog)
MH422482	Herpetomonas wanderleyi Tryp23B (p23 family homolog)
MH422483	Strigomonas culicis Tryp23B (p23 family homolog)
MH422484	Strigomonas galati Tryp23B (p23 family homolog)
MH422485	Angomonas deanei Tryp23B (p23 family homolog)
MH422486	Zelonia costaricensis Tryp23B (p23 family homolog)
MH422487	Zelonia sp. TCC2547 Tryp23B (p23 family homolog)
MH422488	Leptomonas pyrrhocoris Tryp23B (p23 family homolog)
MH422489	Crithidia luciliae thermophila Tryp23B (p23 family homolog)
MH422490	Crithidia acantocephali Tryp23B (p23 family homolog)
MH422491	Endotrypanum schaudinni Tryp23B (p23 family homolog)
MH492775	Bodo saltans TryDYX1C1 (DYX1C1-like - dyslexia susceptibility 1 candidate 1)
MH492776	Bodo saltans Tryp23-like (p23 family homolog)
MH492777	Parabodo caudatus Tryp23-like (p23 family homolog)
MH492778	Parabodo caudatus Tryp23-like (p23 family homolog)
MH492779	Bodo sp. ATCC50149 Tryp23B (p23 family homolog)
MH492780	Bodo sp. ATCC50149 Tryp23B (p23 family homolog)
MH492781	Bodo saltans Tryp23B (p23 family homolog)
MH492782	Parabodo caudatus Tryp23B (p23 family homolog)
MH492783	Bodo sp. ATCC50149 Tryp23A (p23 family homolog)
MH492784	Bodo saltans Tryp23A (p23 family homolog)
MH492785	Parabodo caudatus Tryp23A (p23 family homolog)
MH492786	Parabodo caudatus Tryp23A (p23 family homolog)

## Sheet: ACDp sequences from TriTrypDB
Accession	Sequence description
CFAC1_290030000	Crithidia fasciculata strain Cf-Cl CS domain containing protein
CFAC1_300096200	Crithidia fasciculata strain Cf-Cl CS domain containing protein
CFAC1_190042200	Crithidia fasciculata strain Cf-Cl CS domain/TPR repeat/Tetratricopeptide repeat
CFAC1_200032300	Crithidia fasciculata strain Cf-Cl heat shock protein 20
CFAC1_190035600	Crithidia fasciculata strain Cf-Cl heat shock protein Hsp20
CFAC1_300035800	Crithidia fasciculata strain Cf-Cl hypothetical protein, conserved
CFAC1_110012600	Crithidia fasciculata strain Cf-Cl N-terminal conserved domain of Nudc./CS domain containing protein
CFAC1_260025800	Crithidia fasciculata strain Cf-Cl nuclear movement protein
CFAC1_170030100	Crithidia fasciculata strain Cf-Cl Suppressor of G2 allele of SKP1
EMOLV88_340007500	Endotrypanum monterogeii strain LV88 CS domain containing protein
EMOLV88_350047500	Endotrypanum monterogeii strain LV88 CS domain containing protein
EMOLV88_320032500	Endotrypanum monterogeii strain LV88 CS domain/TPR repeat/Tetratricopeptide repeat
EMOLV88_360050000	Endotrypanum monterogeii strain LV88 heat shock protein 20
EMOLV88_320026500	Endotrypanum monterogeii strain LV88 heat shock protein Hsp20
EMOLV88_140009400	Endotrypanum monterogeii strain LV88 N-terminal conserved domain of Nudc./CS domain containing protein
EMOLV88_300013600	Endotrypanum monterogeii strain LV88 nuclear movement protein
EMOLV88_280023400	Endotrypanum monterogeii strain LV88 Sel1-like repeats
EMOLV88_200020600	Endotrypanum monterogeii strain LV88 Suppressor of G2 allele of SKP1
LAEL147_000797000	Leishmania aethiopica L147 CS domain containing protein
LAEL147_000704700	Leishmania aethiopica L147 CS domain containing protein
LAEL147_000652200	Leishmania aethiopica L147 CS domain/TPR repeat/Tetratricopeptide repeat
LAEL147_000541400	Leishmania aethiopica L147 heat shock protein 20
LAEL147_000645400	Leishmania aethiopica L147 heat shock protein Hsp20
LAEL147_000505400	Leishmania aethiopica L147 hypothetical protein, conserved
LAEL147_000194900	Leishmania aethiopica L147 N-terminal conserved domain of Nudc./CS domain containing protein
LAEL147_000553700	Leishmania aethiopica L147 nuclear movement protein
LAEL147_000309800	Leishmania aethiopica L147 Suppressor of G2 allele of SKP1
LARLEM1108_350053200	Leishmania arabica strain LEM1108 CS domain containing protein
LARLEM1108_340007600	Leishmania arabica strain LEM1108 CS domain containing protein
LARLEM1108_320036300	Leishmania arabica strain LEM1108 CS domain/TPR repeat/Tetratricopeptide repeat
LARLEM1108_290032500	Leishmania arabica strain LEM1108 heat shock protein 20
LARLEM1108_320030000	Leishmania arabica strain LEM1108 heat shock protein Hsp20
LARLEM1108_280029600	Leishmania arabica strain LEM1108 hypothetical protein, conserved
LARLEM1108_140009500	Leishmania arabica strain LEM1108 N-terminal conserved domain of Nudc./CS domain containing protein
LARLEM1108_300012300	Leishmania arabica strain LEM1108 nuclear movement protein
LARLEM1108_200022800	Leishmania arabica strain LEM1108 Suppressor of G2 allele of SKP1
LBRM2903_340054600	Leishmania braziliensis MHOM/BR/75/M2903 CS domain containing protein
LBRM2903_200006100	Leishmania braziliensis MHOM/BR/75/M2903 CS domain containing protein
LBRM2903_320038800	Leishmania braziliensis MHOM/BR/75/M2903 CS domain/TPR repeat/Tetratricopeptide repeat
LBRM2903_290031000	Leishmania braziliensis MHOM/BR/75/M2903 heat shock protein 20
LBRM2903_320031700	Leishmania braziliensis MHOM/BR/75/M2903 heat shock protein Hsp20
LBRM2903_280030100	Leishmania braziliensis MHOM/BR/75/M2903 hypothetical protein, conserved
LBRM2903_140009800	Leishmania braziliensis MHOM/BR/75/M2903 N-terminal conserved domain of Nudc./CS domain containing protein
LBRM2903_300013700	Leishmania braziliensis MHOM/BR/75/M2903 nuclear movement protein
LBRM2903_200073200	Leishmania braziliensis MHOM/BR/75/M2903 Suppressor of G2 allele of SKP1
LbrM.34.4450	Leishmania braziliensis MHOM/BR/75/M2904 Co-chaperone protein P23
LbrM.20.0220	Leishmania braziliensis MHOM/BR/75/M2904 CS domain containing protein
LbrM.32.3090	Leishmania braziliensis MHOM/BR/75/M2904 CS domain/TPR repeat/Tetratricopeptide repeat
LbrM.29.2420	Leishmania braziliensis MHOM/BR/75/M2904 heat shock protein 20
LbrM.32.2490	Leishmania braziliensis MHOM/BR/75/M2904 heat shock protein Hsp20
LbrM.28.2370	Leishmania braziliensis MHOM/BR/75/M2904 Mitochondrial import receptor subunit ATOM69
LbrM.14.0460	Leishmania braziliensis MHOM/BR/75/M2904 N-terminal conserved domain of Nudc./CS domain containing protein
LbrM.30.0780	Leishmania braziliensis MHOM/BR/75/M2904 nuclear movement protein
LbrM.20.5800	Leishmania braziliensis MHOM/BR/75/M2904 Suppressor of G2 allele of SKP1
LdBPK_354540.1	Leishmania donovani BPK282A1 Co-chaperone protein P23
LdBPK_340230.1	Leishmania donovani BPK282A1 CS domain containing protein
LdBPK_322990.1	Leishmania donovani BPK282A1 CS domain/TPR repeat/Tetratricopeptide repeat
LdBPK_292560.1	Leishmania donovani BPK282A1 heat shock protein 20
LdBPK_322410.1	Leishmania donovani BPK282A1 heat shock protein Hsp20
LdBPK_282320.1	Leishmania donovani BPK282A1 Mitochondrial import receptor subunit ATOM69
LdBPK_140460.1	Leishmania donovani BPK282A1 N-terminal conserved domain of Nudc./CS domain containing protein
LdBPK_300720.1	Leishmania donovani BPK282A1 nuclear movement protein
LdBPK_201610.1	Leishmania donovani BPK282A1 Suppressor of G2 allele of SKP1
LENLEM3045_350052700	Leishmania enriettii strain LEM3045 CS domain containing protein
LENLEM3045_340007400	Leishmania enriettii strain LEM3045 CS domain containing protein
LENLEM3045_320036800	Leishmania enriettii strain LEM3045 CS domain/TPR repeat/Tetratricopeptide repeat
LENLEM3045_290031400	Leishmania enriettii strain LEM3045 heat shock protein 20
LENLEM3045_320030500	Leishmania enriettii strain LEM3045 heat shock protein Hsp20
LENLEM3045_140009700	Leishmania enriettii strain LEM3045 N-terminal conserved domain of Nudc./CS domain containing protein
LENLEM3045_300012800	Leishmania enriettii strain LEM3045 nuclear movement protein
LENLEM3045_280030000	Leishmania enriettii strain LEM3045 Sel1-like repeats
LENLEM3045_200021700	Leishmania enriettii strain LEM3045 Suppressor of G2 allele of SKP1
LGELEM452_340007400	Leishmania gerbilli strain LEM452 CS domain containing protein
LGELEM452_350051600	Leishmania gerbilli strain LEM452 CS domain containing protein
LGELEM452_320036300	Leishmania gerbilli strain LEM452 CS domain/TPR repeat/Tetratricopeptide repeat
LGELEM452_290032500	Leishmania gerbilli strain LEM452 heat shock protein 20
LGELEM452_320030000	Leishmania gerbilli strain LEM452 heat shock protein Hsp20
LGELEM452_280029800	Leishmania gerbilli strain LEM452 hypothetical protein, conserved
LGELEM452_140010000	Leishmania gerbilli strain LEM452 N-terminal conserved domain of Nudc./CS domain containing protein
LGELEM452_300012200	Leishmania gerbilli strain LEM452 nuclear movement protein
LGELEM452_000016400	Leishmania gerbilli strain LEM452 Suppressor of G2 allele of SKP1
LGELEM452_200022000	Leishmania gerbilli strain LEM452 Suppressor of G2 allele of SKP1
LinJ.35.4540	Leishmania infantum JPCM5 Co-chaperone protein P23
LinJ.32.2990	Leishmania infantum JPCM5 CS domain/TPR repeat/Tetratricopeptide repeat
LinJ.29.2560	Leishmania infantum JPCM5 heat shock protein 20
LinJ.34.0230	Leishmania infantum JPCM5 heat shock protein 23
LinJ.32.2410	Leishmania infantum JPCM5 heat shock protein Hsp20
LinJ.28.2320	Leishmania infantum JPCM5 Mitochondrial import receptor subunit ATOM69
LinJ.14.0460	Leishmania infantum JPCM5 N-terminal conserved domain of Nudc./CS domain containing protein
LinJ.30.0720	Leishmania infantum JPCM5 nuclear movement protein
LinJ.20.1610	Leishmania infantum JPCM5 Suppressor of G2 allele of SKP1
LmjF.35.4470	Leishmania major strain Friedlin Co-chaperone protein P23
LmjF.34.0210	Leishmania major strain Friedlin CS domain containing protein
LmjF.32.2850	Leishmania major strain Friedlin CS domain/TPR repeat/Tetratricopeptide repeat
LmjF.29.2450	Leishmania major strain Friedlin heat shock protein 20
LmjF.32.2260	Leishmania major strain Friedlin heat shock protein Hsp20
LmjF.28.2170	Leishmania major strain Friedlin Mitochondrial import receptor subunit ATOM69
LmjF.14.0450	Leishmania major strain Friedlin N-terminal conserved domain of Nudc./CS domain containing protein
LmjF.30.0700	Leishmania major strain Friedlin nuclear movement protein
LmjF.20.1640	Leishmania major strain Friedlin Suppressor of G2 allele of SKP1
LMJLV39_350052900	Leishmania major strain LV39c5 CS domain containing protein
LMJLV39_340007400	Leishmania major strain LV39c5 CS domain containing protein
LMJLV39_320036000	Leishmania major strain LV39c5 CS domain/TPR repeat/Tetratricopeptide repeat
LMJLV39_290032500	Leishmania major strain LV39c5 heat shock protein 20
LMJLV39_320029500	Leishmania major strain LV39c5 heat shock protein Hsp20
LMJLV39_280029800	Leishmania major strain LV39c5 hypothetical protein, conserved
LMJLV39_140010000	Leishmania major strain LV39c5 N-terminal conserved domain of Nudc./CS domain containing protein
LMJLV39_300012700	Leishmania major strain LV39c5 nuclear movement protein
LMJLV39_200022400	Leishmania major strain LV39c5 Suppressor of G2 allele of SKP1
LMJSD75_350052300	Leishmania major strain SD 75.1 CS domain containing protein
LMJSD75_340007400	Leishmania major strain SD 75.1 CS domain containing protein
LMJSD75_320036200	Leishmania major strain SD 75.1 CS domain/TPR repeat/Tetratricopeptide repeat
LMJSD75_290032900	Leishmania major strain SD 75.1 heat shock protein 20
LMJSD75_320029600	Leishmania major strain SD 75.1 heat shock protein Hsp20
LMJSD75_280029400	Leishmania major strain SD 75.1 hypothetical protein, conserved
LMJSD75_140009800	Leishmania major strain SD 75.1 N-terminal conserved domain of Nudc./CS domain containing protein
LMJSD75_300012500	Leishmania major strain SD 75.1 nuclear movement protein
LMJSD75_200022400	Leishmania major strain SD 75.1 Suppressor of G2 allele of SKP1
LmxM.34.4470	Leishmania mexicana MHOM/GT/2001/U1103 Co-chaperone protein P23
LmxM.33.0210	Leishmania mexicana MHOM/GT/2001/U1103 CS domain containing protein
LmxM.31.2850	Leishmania mexicana MHOM/GT/2001/U1103 CS domain/TPR repeat/Tetratricopeptide repeat
LmxM.08_29.2450	Leishmania mexicana MHOM/GT/2001/U1103 heat shock protein 20
LmxM.31.2260	Leishmania mexicana MHOM/GT/2001/U1103 heat shock protein Hsp20
LmxM.28.2170	Leishmania mexicana MHOM/GT/2001/U1103 Mitochondrial import receptor subunit ATOM69
LmxM.14.0450	Leishmania mexicana MHOM/GT/2001/U1103 N-terminal conserved domain of Nudc./CS domain containing protein
LmxM.29.0700	Leishmania mexicana MHOM/GT/2001/U1103 nuclear movement protein
LmxM.20.1640	Leishmania mexicana MHOM/GT/2001/U1103 Suppressor of G2 allele of SKP1
LPAL13_340050800	Leishmania panamensis MHOM/COL/81/L13 CS domain containing protein
LPAL13_200005800	Leishmania panamensis MHOM/COL/81/L13 CS domain containing protein
LPAL13_320036300	Leishmania panamensis MHOM/COL/81/L13 CS domain/TPR repeat/Tetratricopeptide repeat
LPAL13_290026800	Leishmania panamensis MHOM/COL/81/L13 heat shock protein 20
LPAL13_320029900	Leishmania panamensis MHOM/COL/81/L13 heat shock protein Hsp20
LPAL13_280029300	Leishmania panamensis MHOM/COL/81/L13 hypothetical protein, conserved
LPAL13_140009600	Leishmania panamensis MHOM/COL/81/L13 N-terminal conserved domain of Nudc./CS domain containing protein
LPAL13_300012600	Leishmania panamensis MHOM/COL/81/L13 nuclear movement protein
LPAL13_200064700	Leishmania panamensis MHOM/COL/81/L13 Suppressor of G2 allele of SKP1
LPMP_292470	Leishmania panamensis strain MHOM/PA/94/PSC-1 heat shock protein 20
LPMP_322390	Leishmania panamensis strain MHOM/PA/94/PSC-1 heat shock protein Hsp20
LPMP_344330	Leishmania panamensis strain MHOM/PA/94/PSC-1 hypothetical protein
LPMP_282300	Leishmania panamensis strain MHOM/PA/94/PSC-1 hypothetical protein
LPMP_140440	Leishmania panamensis strain MHOM/PA/94/PSC-1 hypothetical protein
LPMP_200120	Leishmania panamensis strain MHOM/PA/94/PSC-1 hypothetical protein
LPMP_322990	Leishmania panamensis strain MHOM/PA/94/PSC-1 hypothetical protein
LPMP_300720	Leishmania panamensis strain MHOM/PA/94/PSC-1 nuclear movement protein
LPMP_205740	Leishmania panamensis strain MHOM/PA/94/PSC-1 phosphatase-like protein
LMARLEM2494_340007300	Leishmania sp. MAR LEM2494 CS domain containing protein
LMARLEM2494_350051200	Leishmania sp. MAR LEM2494 CS domain containing protein
LMARLEM2494_320036500	Leishmania sp. MAR LEM2494 CS domain/TPR repeat/Tetratricopeptide repeat
LMARLEM2494_290031000	Leishmania sp. MAR LEM2494 heat shock protein 20
LMARLEM2494_320030000	Leishmania sp. MAR LEM2494 heat shock protein Hsp20
LMARLEM2494_280031200	Leishmania sp. MAR LEM2494 hypothetical protein, conserved
LMARLEM2494_140009800	Leishmania sp. MAR LEM2494 N-terminal conserved domain of Nudc./CS domain containing protein
LMARLEM2494_300012800	Leishmania sp. MAR LEM2494 nuclear movement protein
LMARLEM2494_200021300	Leishmania sp. MAR LEM2494 Suppressor of G2 allele of SKP1
LtaP29.2660	Leishmania tarentolae Parrot-TarII Heat shock protein 20
LtaP35.4490	Leishmania tarentolae Parrot-TarII Hypothetical protein, conserved
LtaP14.0430	Leishmania tarentolae Parrot-TarII Hypothetical protein, conserved
LtaP32.3030	Leishmania tarentolae Parrot-TarII Hypothetical protein, conserved
LtaP34.0250	Leishmania tarentolae Parrot-TarII Hypothetical protein, conserved
LtaP32.2440	Leishmania tarentolae Parrot-TarII Hypothetical protein, conserved
LtaP28.2250	Leishmania tarentolae Parrot-TarII Hypothetical protein, conserved
LtaP30.0770	Leishmania tarentolae Parrot-TarII Nuclear movement protein
LtaP20.1580	Leishmania tarentolae Parrot-TarII Phosphatase-like protein
LTRL590_340007200	Leishmania tropica L590 CS domain containing protein
LTRL590_350051600	Leishmania tropica L590 CS domain containing protein
LTRL590_320036300	Leishmania tropica L590 CS domain/TPR repeat/Tetratricopeptide repeat
LTRL590_290032300	Leishmania tropica L590 heat shock protein 20
LTRL590_320029900	Leishmania tropica L590 heat shock protein Hsp20
LTRL590_280029300	Leishmania tropica L590 hypothetical protein, conserved
LTRL590_140010200	Leishmania tropica L590 N-terminal conserved domain of Nudc./CS domain containing protein
LTRL590_300012500	Leishmania tropica L590 nuclear movement protein
LTRL590_000007900	Leishmania tropica L590 Suppressor of G2 allele of SKP1
LTULEM423_350051500	Leishmania turanica strain LEM423 CS domain containing protein
LTULEM423_340007500	Leishmania turanica strain LEM423 CS domain containing protein
LTULEM423_320036900	Leishmania turanica strain LEM423 CS domain/TPR repeat/Tetratricopeptide repeat
LTULEM423_290031600	Leishmania turanica strain LEM423 heat shock protein 20
LTULEM423_320030200	Leishmania turanica strain LEM423 heat shock protein Hsp20
LTULEM423_280029000	Leishmania turanica strain LEM423 hypothetical protein, conserved
LTULEM423_140010100	Leishmania turanica strain LEM423 N-terminal conserved domain of Nudc./CS domain containing protein
LTULEM423_300012500	Leishmania turanica strain LEM423 nuclear movement protein
LTULEM423_200022300	Leishmania turanica strain LEM423 Suppressor of G2 allele of SKP1
Tb927.9.10230	Trypanosoma brucei brucei TREU927 Co-chaperone protein P23
Tb927.10.2620	Trypanosoma brucei brucei TREU927 CS domain containing protein
Tb927.11.16050	Trypanosoma brucei brucei TREU927 CS domain/TPR repeat
Tb927.3.3330	Trypanosoma brucei brucei TREU927 heat shock protein 20
Tb927.11.15480	Trypanosoma brucei brucei TREU927 heat shock protein Hsp20
Tb927.11.11460	Trypanosoma brucei brucei TREU927 Mitochondrial import receptor subunit ATOM69
Tb927.7.4290	Trypanosoma brucei brucei TREU927 Nuclear distribution protein C homolog
Tb927.6.2130	Trypanosoma brucei brucei TREU927 nuclear movement protein
Tb927.1.3200	Trypanosoma brucei brucei TREU927 Suppressor of G2 allele of SKP1
Tbg972.9.5930	Trypanosoma brucei gambiense DAL972 Co-chaperone protein P23
Tbg972.10.3260	Trypanosoma brucei gambiense DAL972 CS domain containing protein
Tbg972.11.17990	Trypanosoma brucei gambiense DAL972 CS domain/TPR repeat
Tbg972.3.3490	Trypanosoma brucei gambiense DAL972 heat shock protein 20
Tbg972.11.17360	Trypanosoma brucei gambiense DAL972 heat shock protein Hsp20
Tbg972.11.12850	Trypanosoma brucei gambiense DAL972 Mitochondrial import receptor subunit ATOM69
Tbg972.7.4850	Trypanosoma brucei gambiense DAL972 N-terminal conserved domain of Nudc./CS domain containing protein
Tbg972.6.1870	Trypanosoma brucei gambiense DAL972 nuclear movement protein
Tbg972.1.1960	Trypanosoma brucei gambiense DAL972 Suppressor of G2 allele of SKP1
TcIL3000_10_2240	Trypanosoma congolense IL3000 CS domain containing protein
TcIL3000.11.15960	Trypanosoma congolense IL3000 CS domain/TPR repeat/Tetratricopeptide repeat
TcIL3000.11.15560	Trypanosoma congolense IL3000 heat shock protein Hsp20
TcIL3000_0_22040	Trypanosoma congolense IL3000 Mitochondrial import receptor subunit ATOM69
TcIL3000_7_3480	Trypanosoma congolense IL3000 N-terminal conserved domain of Nudc./CS domain containing protein
TcIL3000_6_1770	Trypanosoma congolense IL3000 nuclear movement protein
TcIL3000_1_1550	Trypanosoma congolense IL3000 Suppressor of G2 allele of SKP1
TevSTIB805.3.3410	Trypanosoma evansi strain STIB 805 heat shock protein 20
TevSTIB805.11_01.16010	Trypanosoma evansi strain STIB 805 hypothetical protein, conserved
TevSTIB805.11_01.16600	Trypanosoma evansi strain STIB 805 hypothetical protein, conserved
TevSTIB805.10.2840	Trypanosoma evansi strain STIB 805 hypothetical protein, conserved
TevSTIB805.9.7310	Trypanosoma evansi strain STIB 805 hypothetical protein, conserved
TevSTIB805.7.4640	Trypanosoma evansi strain STIB 805 hypothetical protein, conserved
TevSTIB805.6.2180	Trypanosoma evansi strain STIB 805 nuclear movement protein,NUDC-like protein
TevSTIB805.1.3090	Trypanosoma evansi strain STIB 805 phosphatase-like protein
TevSTIB805.11_01.11840	Trypanosoma evansi strain STIB 805 unspecified product
DQ04_03741010	Trypanosoma grayi ANR4 heat shock protein 20
DQ04_00011430	Trypanosoma grayi ANR4 hypothetical protein
DQ04_00521110	Trypanosoma grayi ANR4 hypothetical protein
DQ04_01231090	Trypanosoma grayi ANR4 hypothetical protein
DQ04_04391050	Trypanosoma grayi ANR4 nuclear distribution protein C like protein
DQ04_04791060	Trypanosoma grayi ANR4 nuclear movement protein
DQ04_21881000	Trypanosoma grayi ANR4 phosphatase-like protein
DQ04_07001030	Trypanosoma grayi ANR4 TPR Domain containing protein
DQ04_03701020	Trypanosoma grayi ANR4 Wos2 protein
TvY486_0904530	Trypanosoma vivax Y486 Co-chaperone protein P23
TvY486_1002630	Trypanosoma vivax Y486 CS domain containing protein
TvY486_1116880	Trypanosoma vivax Y486 CS domain/TPR repeat
TvY486_0302700	Trypanosoma vivax Y486 heat shock protein 20, (fragment)
TvY486_1116270	Trypanosoma vivax Y486 heat shock protein Hsp20
TvY486_1112480	Trypanosoma vivax Y486 Mitochondrial import receptor subunit ATOM69 (fragment)
TvY486_0704350	Trypanosoma vivax Y486 N-terminal conserved domain of Nudc./CS domain containing protein
TvY486_0601610	Trypanosoma vivax Y486 nuclear movement protein
TvY486_0101450	Trypanosoma vivax Y486 Suppressor of G2 allele of SKP1
APNT01001514.1-4-855-241	Leishmania_amazonensis_MHOM/BR/71973/M2269 | location=KE390167.1:241-855(-) | length=205 | sequence_SO=supercontig
APNT01002051.1-2-1199-1729	Leishmania_amazonensis_MHOM/BR/71973/M2269 | location=KE390678.1:1199-1729(+) | length=177 | sequence_SO=supercontig
APNT01000952.1-2-1694-2707	Leishmania_amazonensis_MHOM/BR/71973/M2269 | location=KE389587.1:1694-2707(+) | length=338 | sequence_SO=supercontig
APNT01001147.1-3-1926-2594	Leishmania_amazonensis_MHOM/BR/71973/M2269 | location=KE389784.1:1926-2594(+) | length=223 | sequence_SO=supercontig
APNT01001261.1-5-4166-3243	Leishmania_amazonensis_MHOM/BR/71973/M2269 | location=KE389907.1:3243-4166(-) | length=308 | sequence_SO=supercontig
APNT01000768.1-2-6482-8539	Leishmania_amazonensis_MHOM/BR/71973/M2269 | location=KE392012.1:6482-8539(+) | length=686 | sequence_SO=supercontig
APNT01000797.1-6-17699-16605	Leishmania_amazonensis_MHOM/BR/71973/M2269 | location=KE392042.1:16605-17699(-) | length=365 | sequence_SO=supercontig
APNT01000369.1-5-39821-39171	Leishmania_amazonensis_MHOM/BR/71973/M2269 | location=KE391593.1:39171-39821(-) | length=217 | sequence_SO=supercontig
APNT01002998.1-1-124-2037	Leishmania_amazonensis_MHOM/BR/71973/M2269 | location=KE391406.1:41385-43298(+) | length=638 | sequence_SO=supercontig
TcMARK_CONTIG_43-5-4822-3887	Trypanosoma_cruzi_marinkellei_strain_B7 | location=TcMARK_CONTIG_43:3887-4822(-) | length=312 | sequence_SO=supercontig
TcMARK_CONTIG_2184-6-5705-5181	Trypanosoma_cruzi_marinkellei_strain_B7 | location=TcMARK_CONTIG_2184:5181-5705(-) | length=175 | sequence_SO=supercontig
TcMARK_CONTIG_1441-3-9354-11237	Trypanosoma_cruzi_marinkellei_strain_B7 | location=TcMARK_CONTIG_1441:9354-11237(+) | length=628 | sequence_SO=supercontig
TcMARK_CONTIG_1813-1-27769-28518	Trypanosoma_cruzi_marinkellei_strain_B7 | location=TcMARK_CONTIG_1813:27769-28518(+) | length=250 | sequence_SO=supercontig
TcMARK_CONTIG_1856-5-28917-28249	Trypanosoma_cruzi_marinkellei_strain_B7 | location=TcMARK_CONTIG_1856:28249-28917(-) | length=223 | sequence_SO=supercontig
TcMARK_CONTIG_1862-3-35310-37082	Trypanosoma_cruzi_marinkellei_strain_B7 | location=TcMARK_CONTIG_1862:35310-37082(+) | length=591 | sequence_SO=supercontig
TcMARK_CONTIG_363-4-38028-37327	Trypanosoma_cruzi_marinkellei_strain_B7 | location=TcMARK_CONTIG_363:37327-38028(-) | length=234 | sequence_SO=supercontig
TcMARK_CONTIG_1845-3-54393-54884	Trypanosoma_cruzi_marinkellei_strain_B7 | location=TcMARK_CONTIG_1845:54393-54884(+) | length=164 | sequence_SO=supercontig
TcMARK_CONTIG_1645-4-65004-64441	Trypanosoma_cruzi_marinkellei_strain_B7 | location=TcMARK_CONTIG_1645:64441-65004(-) | length=188 | sequence_SO=supercontig

## Sheet: CDD - PSSM matrices used in RPS-BLAST
Accesion	Description
cd00237	p23 binds heat shock protein (Hsp)90 and participates in the folding of a number of Hsp90 clients, including the progesterone receptor. p23 also has a passive chaperoning activity and in addition may participate in prostaglandin synthesis.
cd00298	This domain family includes the alpha-crystallin domain (ACD) of alpha-crystallin-type small heat shock proteins (sHsps) and a similar domain found in p23-like proteins. sHsps are small stress induced proteins with monomeric masses between 12 -43 kDa, whose common feature is this ACD. sHsps are generally active as large oligomers consisting of multiple subunits, and are believed to be ATP-indepen…
cd06463	Proteins containing this p23_like domain include p23 and its Saccharomyces cerevisiae (Sc) homolog Sba1. Both are co-chaperones for the heat shock protein (Hsp) 90. p23 binds Hsp90 and participates in the folding of a number of Hsp90 clients, including the progesterone receptor. p23 also has a passive chaperoning activity and in addition may participate in prostaglandin synthesis. Both p23 and Sb…
cd06464	Alpha-crystallin domain (ACD) of alpha-crystallin-type small(s) heat shock proteins (Hsps). sHsps are small stress induced proteins with monomeric masses between 12 -43 kDa, whose common feature is the Alpha-crystallin domain (ACD). sHsps are generally active as large oligomers consisting of multiple subunits, and are believed to be ATP-independent chaperones that prevent aggregation and are impo…
cd06470	Alpha-crystallin domain (ACD) found in Escherichia coli inclusion body-associated proteins IbpA and IbpB, and similar proteins. IbpA and IbpB are 16 kDa small heat shock proteins (sHsps). sHsps are molecular chaperones that suppress protein aggregation and protect against cell stress, and are generally active as large oligomers consisting of multiple subunits. IbpA and IbpB are produced during hi…
cd06471	Group of bacterial proteins containing an alpha crystallin domain (ACD) similar to Lactobacillus plantarum (Lp) small heat shock proteins (sHsp) HSP 18.5, HSP 18.55 and HSP 19.3. sHsps are molecular chaperones that suppress protein aggregation and protect against cell stress, and are generally active as large oligomers consisting of multiple subunits. Transcription of the genes encoding Lp HSP 18…
cd06472	Alpha crystallin domain (ACD) found in Saccharomyces cerevisiae (Sc) small heat shock protein (Hsp)26 and similar proteins. sHsps are molecular chaperones that suppress protein aggregation and protect against cell stress, and are generally active as large oligomers consisting of multiple subunits. ScHsp26 is temperature-regulated, it switches from an inactive to a chaperone-active form upon eleva…
cd06475	Alpha crystallin domain (ACD) found in mammalian small (s)heat shock protein (Hsp)-27 (also denoted HspB1 in human) and similar proteins. sHsps are molecular chaperones that suppress protein aggregation and protect against cell stress, and are generally active as large oligomers consisting of multiple subunits. Hsp27 shows enhanced synthesis in response to stress. It is a molecular chaperone whic…
cd06476	Alpha crystallin domain (ACD) found in mammalian small heat shock protein (sHsp) HspB2/heat shock 27kDa protein 2 and similar proteins. sHsps are molecular chaperones that suppress protein aggregation and protect against cell stress, and are generally active as large oligomers consisting of multiple subunits. HspB2 is preferentially and constitutively expressed in skeletal muscle and heart. HspB2…
cd06477	Alpha crystallin domain (ACD) found in mammalian HspB3, also known as heat-shock protein 27-like protein (HSPL27, 17-kDa) and similar proteins. sHsps are molecular chaperones that suppress protein aggregation and protect against cell stress, and are generally active as large oligomers consisting of multiple subunits. HspB3 is expressed in adult skeletal muscle, smooth muscle, and heart, and in se…
cd06478	Alpha-crystallin domain found in alphaA-crystallin (HspB4), alphaB-crystallin (HspB5), and the small heat shock protein (sHsp) HspB6, also known as Hsp20. sHsps are molecular chaperones that suppress protein aggregation and protect against cell stress, and are generally active as large oligomers consisting of multiple subunits. Alpha crystallin, an abundant protein in the mammalian lens, is a lar…
cd06479	Alpha crystallin domain (ACD) found in mammalian small heat shock protein (sHsp) HspB7, also known as cardiovascular small heat shock protein (cvHsp), and similar proteins. sHsps are molecular chaperones that suppress protein aggregation and protect against cell stress, and are generally active as large oligomers consisting of multiple subunits. HspB7 is a 25-kDa protein, preferentially expressed…
cd06480	Alpha-crystallin domain (ACD) found in mammalian 21.6 KDa small heat shock protein (sHsp) HspB8, also denoted as Hsp22 in humans, and similar proteins. sHsps are molecular chaperones that suppress protein aggregation and protect against cell stress, and are generally active as large oligomers consisting of multiple subunits. A chaperone complex formed of HspB8 and Bag3 stimulates degradation of p…
cd06481	Alpha crystallin domain (ACD) found in mammalian small heat shock protein (sHsp) HspB9 and similar proteins. sHsps are molecular chaperones that suppress protein aggregation and protect against cell stress, and are generally active as large oligomers consisting of multiple subunits. Human (h) HspB9 is expressed exclusively in the normal testis and in various tumor samples and is a cancer/testis a…
cd06497	Alpha-crystallin domain found in the small heat shock protein (sHsp) alphaA-crystallin (HspB4, 20kDa). sHsps are molecular chaperones that suppress protein aggregation and protect against cell stress, and are generally active as large oligomers consisting of multiple subunits. Alpha crystallin, an abundant protein in the mammalian lens, is a large (700 kDa) heteropolymer composed of HspB4 and Hsp…
cd06498	Alpha-crystallin domain found in the small heat shock protein (sHsp) alphaB-crystallin (HspB5, 20kDa). sHsps are molecular chaperones that suppress protein aggregation and protect against cell stress, and are generally active as large oligomers consisting of multiple subunits. Alpha crystallin, an abundant protein in the mammalian lens, is a large (700 kDa) heteropolymer composed of HspB4 and Hsp…
cd06526	Alpha-crystallin domain (ACD) of metazoan alpha-crystallin-type small(s) heat shock proteins (Hsps). sHsps are small stress induced proteins with monomeric masses between 12 -43 kDa, whose common feature is the Alpha-crystallin domain (ACD). sHsps are generally active as large oligomers consisting of multiple subunits, and are believed to be ATP-independent chaperones that prevent aggregation and…

## Sheet: SWISS-MODEL templates
Query	Template	Seq Identity	Oligo-state	Found by	Seq-Similarity	Method	Resolution	Coverage	Description
TrySGT1	2xcm.1.B	22.22	hetero-oligomer	HHblits	X-ray	2.20Å	0.33	0.42	SGT1-LIKE PROTEIN
Tryp23A	1ejf.1.A	29.73	monomer	HHblits	X-ray	2.49Å	0.35	0.90	PROGESTERONE RECEPTOR P23
Tryp23B	1ejf.1.A	30.25	monomer	HHblits	X-ray	2.49Å	0.36	0.66	PROGESTERONE RECEPTOR P23
TryACDp	1wh0.1.A	17.00	monomer	HHblits	NMR	NA	0.28	0.48	Ubiquitin carboxyl-terminal hydrolase 19
TryNudC2	3qor.5.A	31.30	monomer	HHblits	X-ray	1.75Å	0.36	0.66	Nuclear migration protein nudC
TryNudC1	3qor.5.A	44.83	monomer	HHblits	X-ray	1.75Å	0.44	0.38	Nuclear migration protein nudC
TryDYX1C1	1rl1.1.A	37.18	monomer	BLAST	NMR	NA	0.38	0.96	Suppressor of G2 allele of SKP1 homolog
HSP20	1shs.1.A	26.47	homo-24-mer	BLAST	X-ray	2.90Å	0.35	0.96	SMALL HEAT SHOCK PROTEIN
ATOM69	1x5m.1.A	12.77	monomer	HHblits	NMR	NA	0.28	0.84	Calcyclin-binding protein

## Sheet: Supplementary blast searches
Query= sp|Q9HB71|CYBP_HUMAN Calcyclin-binding protein OS=Homo sapiens
OX=9606 GN=CACYBP PE=1 SV=2
Length=228
Subject Accession	Score	E-value															Score	E
LTULEM423_SCAF000905-6-218111-217299 | organism=Leishmania_tura..	40.0	0.07
LmxM.31-6-883922-883254 | organism=Leishmania_mexicana_MHOM/GT/..	40.0	0.06
LENLEM3045_SCAF000677-6-759249-758533 | organism=Leishmania_enr..	39.3	0.12
LGELEM452_SCAF000584-5-2584-1742 | organism=Leishmania_gerbilli..	39.3	0.12
LmjF.32-6-891133-890300 | organism=Leishmania_major_strain_Frie..	38.9	0.16
Lsey_0196-6-48935-48168 | organism=Leptomonas_seymouri_ATCC_302..	38.9	0.17
LMJLV39_SCAF000838-6-894743-893946 | organism=Leishmania_major_..	38.5	0.22
LMJSD75_SCAF000032-4-890561-889764 | organism=Leishmania_major_..	38.5	0.22
LAEL147_SCAF000702-5-893754-892930 | organism=Leishmania_aethio..	37.7	0.38
LTRL590_SCAF000405-6-186627-185815 | organism=Leishmania_tropic..	37.7	0.38
EMOLV88_SCAF001980-4-531093-530512 | organism=Endotrypanum_mont..	36.6	0.66
LARLEM1108_SCAF000788-4-26770-25973 | organism=Leishmania_arabi..	36.6	0.83
LinJ.32-6-893693-892638 | organism=Leishmania_infantum_JPCM5 | ..	36.6	1.2
Ld32_v01s1-5-899421-898090 | organism=Leishmania_donovani_BPK28..	35.8	1.9
JMRU01000052-6-23384-22698 | organism=Trypanosoma_grayi_ANR4 | ..	34.7	3.2
LbrM.32-4-905221-904472 | organism=Leishmania_braziliensis_MHOM..	33.5	9.3
LpyrH10_02-4-738980-738006 | organism=Leptomonas_pyrrhocoris_H1..	33.5	9.8
Query= sp|Q6EPW7|RAR1_ORYSJ Cysteine and histidine-rich domain-containing protein RAR1 OS=Oryza sativa subsp. japonica OX=39947 GN=RAR1 PE=1
Length=233
	Score	E-value
CP009389-4-2417759-2416839 | organism=Leishmania_panamensis_str..	110	3e-26
LPAL13_SCAF001364-5-14624-13704 | organism=Leishmania_panamensi..	110	3e-26
LBRM2903_SCAF000731-4-747282-746419 | organism=Leishmania_brazi..	108	7e-26
LbrM.20.2-5-632703-631783 | organism=Leishmania_braziliensis_MH..	108	1e-25
LTULEM423_SCAF000597-4-111684-110515 | organism=Leishmania_tura..	105	5e-24
Ld20_v01s1-5-751360-750386 | organism=Leishmania_donovani_BPK28..	105	3e-24
LinJ.20-6-730308-729334 | organism=Leishmania_infantum_JPCM5 | ..	105	3e-24
CfaC1_17-6-819862-818957 | organism=Crithidia_fasciculata_strai..	104	5e-24
LAEL147_SCAF000428-6-11703-10387 | organism=Leishmania_aethiopi..	104	7e-24
LARLEM1108_SCAF000367-4-11126-10212 | organism=Leishmania_arabi..	103	9e-24
LGELEM452_SCAF000237-6-43767-42598 | organism=Leishmania_gerbil..	103	9e-24
LTRL590_SCAF000256-6-157821-156700 | organism=Leishmania_tropic..	103	2e-23
EMOLV88_SCAF001960-5-698779-697841 | organism=Endotrypanum_mont..	102	3e-23
LmxM.20-4-3336082-3335006 | organism=Leishmania_mexicana_MHOM/G..	102	4e-23
LtaP20-4-687756-686866 | organism=Leishmania_tarentolae_Parrot-..	102	3e-23
LENLEM3045_SCAF000521-4-122581-121616 | organism=Leishmania_enr..	101	6e-23
LMARLEM2494_SCAF000271-4-114329-113427 | organism=Leishmania_sp..	101	4e-23
Lsey_0461-6-10741-9839 | organism=Leptomonas_seymouri_ATCC_3022..	99.4	3e-22
Pcon_scaffold00077-5-24096-23095 | organism=Paratrypanosoma_con..	99.0	4e-22
ADWP02019141-5-1828-773 | organism=Trypanosoma_cruzi_Sylvio_X10..	98.6	7e-22
MBSY01000251-5-46227-45172 | organism=Trypanosoma_cruzi_cruzi_s..	98.6	7e-22
AYLP01000107-3-34146-35201 | organism=Trypanosoma_cruzi_Dm28c |..	98.2	8e-22
TcChr16-P-6-520505-519459 | organism=Trypanosoma_cruzi_CL_Brene..	98.2	8e-22
TcChr16-S-4-520498-519443 | organism=Trypanosoma_cruzi_CL_Brene..	98.2	9e-22
TcMARK_CONTIG_363-5-40736-39819 | organism=Trypanosoma_cruzi_ma..	98.2	8e-22
LpyrH10_25-3-1698-2654 | organism=Leptomonas_pyrrhocoris_H10 | ..	97.4	1e-21
LMJSD75_SCAF000020-5-717519-716350 | organism=Leishmania_major_..	97.1	3e-21
LmjF.20-5-740064-738895 | organism=Leishmania_major_strain_Frie..	97.1	3e-21
LMJLV39_SCAF000804-6-731818-730649 | organism=Leishmania_major_..	96.7	3e-21
Baya_027-1-145387-146394 | organism=Blechomonas_ayalai_B08-376 ..	96.3	4e-21
AUPL01003139-5-1191-262 | organism=Trypanosoma_rangeli_SC58 | l..	94.7	1e-20
T.congo.pschr.1-1-538243-539166 | organism=Trypanosoma_congolen..	94.7	1e-20
Tb927_01_v5.1-3-687294-688250 | organism=Trypanosoma_brucei_bru..	94.4	2e-20
STIB805_Chr01-1-676675-677631 | organism=Trypanosoma_evansi_str..	94.0	2e-20
Tb427_01_v4-2-687458-688414 | organism=Trypanosoma_brucei_Liste..	94.0	2e-20
Tbg972_01-1-458668-459624 | organism=Trypanosoma_brucei_gambien..	94.0	2e-20
NBCO01000014-1-51379-52347 | organism=Trypanosoma_theileri_isol..	92.8	5e-20
JMRU01001372-1-1867-2904 | organism=Trypanosoma_grayi_ANR4 | lo..	90.5	4e-19
TvY486_01-3-447705-448814 | organism=Trypanosoma_vivax_Y486 | l..	83.6	1e-16
TcX10_chr20-6-317864-317301 | organism=Trypanosoma_cruzi_Sylvio..	54.3	5e-07
TcX10_chr20-6-317297-317148 | organism=Trypanosoma_cruzi_Sylvio..	38.9	26
Lsey_0143-5-3994-3734 | organism=Leptomonas_seymouri_ATCC_30220..	35.0	0.82
Query= sp|Q7L1T6|NB5R4_HUMAN Cytochrome b5 reductase 4 OS=Homo sapiens OX=9606 GN=CYB5R4 PE=1 SV=1
Length=521
	Score	E-value
CP009391-6-275523-274651 | organism=Leishmania_panamensis_strai..	107	1e-23
LBRM2903_SCAF000734-4-333044-332172 | organism=Leishmania_brazi..	107	1e-23
LPAL13_SCAF000723-6-5514-4642 | organism=Leishmania_panamensis_..	107	1e-23
LbrM.22-5-294826-293954 | organism=Leishmania_braziliensis_MHOM..	107	1e-23
Pcon_scaffold00008_2-1-82-1086 | organism=Paratrypanosoma_confu..	107	3e-23
EMOLV88_SCAF001962-4-309238-308300 | organism=Endotrypanum_mont..	105	7e-23
LpyrH10_01-5-261674-260706 | organism=Leptomonas_pyrrhocoris_H1..	103	3e-22
CfaC1_24-6-316200-315259 | organism=Crithidia_fasciculata_strai..	101	2e-21
LMARLEM2494_SCAF000276-4-26191-25130 | organism=Leishmania_sp._..	100	5e-21
LmxM.22-6-312214-311243 | organism=Leishmania_mexicana_MHOM/GT/..	100	6e-21
AUPL01005530-4-1226-252 | organism=Trypanosoma_rangeli_SC58 | l..	99.4	9e-21
LtaP22-5-297535-296456 | organism=Leishmania_tarentolae_Parrot-..	99.4	1e-20
Lsey_0074-6-35953-34991 | organism=Leptomonas_seymouri_ATCC_302..	97.1	7e-20
TcChr14-P-5-354634-353573 | organism=Trypanosoma_cruzi_CL_Brene..	96.3	2e-19
ADWP02013054-4-1280-324 | organism=Trypanosoma_cruzi_Sylvio_X10..	95.9	1e-19
MBSY01000644-6-15470-14478 | organism=Trypanosoma_cruzi_cruzi_s..	95.1	3e-19
LENLEM3045_SCAF000527-6-29042-28107 | organism=Leishmania_enrie..	94.7	3e-19
LENLEM3045_SCAF000493-5-242808-241723 | organism=Leishmania_enr..	94.4	6e-19
LPAL13_SCAF001105-6-54346-53399 | organism=Leishmania_panamensi..	94.4	5e-19
CP009382-6-357597-356650 | organism=Leishmania_panamensis_strai..	94.0	6e-19
LBRM2903_SCAF000723-4-355613-354666 | organism=Leishmania_brazi..	94.0	7e-19
LbrM.13-5-318363-317416 | organism=Leishmania_braziliensis_MHOM..	94.0	7e-19
Ld22_v01s1-5-281061-280042 | organism=Leishmania_donovani_BPK28..	94.0	7e-19
LinJ.22-4-273460-272441 | organism=Leishmania_infantum_JPCM5 | ..	94.0	7e-19
TcChr14-S-6-356709-355717 | organism=Trypanosoma_cruzi_CL_Brene..	93.2	1e-18
TcMARK_CONTIG_3274-4-4914-3976 | organism=Trypanosoma_cruzi_mar..	93.2	1e-18
AYLP01000604-6-4261-3275 | organism=Trypanosoma_cruzi_Dm28c | l..	92.8	2e-18
EMOLV88_SCAF001947-5-335395-334409 | organism=Endotrypanum_mont..	92.4	3e-18
LMJSD75_SCAF000013-4-339642-338713 | organism=Leishmania_major_..	92.4	2e-18
LmjF.13-4-363547-362618 | organism=Leishmania_major_strain_Frie..	92.4	2e-18
LtaP13-5-333835-332108 | organism=Leishmania_tarentolae_Parrot-..	92.0	2e-17
LMARLEM2494_SCAF000246-5-246684-245590 | organism=Leishmania_sp..	91.7	6e-18
LMARLEM2494_SCAF000247-6-28037-26943 | organism=Leishmania_sp._..	91.7	6e-18
Lsey_0018-2-50132-51061 | organism=Leptomonas_seymouri_ATCC_302..	91.7	4e-18
LAEL147_SCAF000274-5-151842-150790 | organism=Leishmania_aethio..	90.1	2e-17
Ld13_v01s1-5-342943-341939 | organism=Leishmania_donovani_BPK28..	90.1	2e-17
NBCO01000019-4-212214-211291 | organism=Trypanosoma_theileri_is..	90.1	1e-17
CfaC1_22-4-1033287-1032256 | organism=Crithidia_fasciculata_str..	89.7	2e-17
LMJLV39_SCAF000788-5-341966-341037 | organism=Leishmania_major_..	89.7	1e-17
LTRL590_SCAF000224-5-259221-258202 | organism=Leishmania_tropic..	89.7	2e-17
LinJ.13-4-340337-339333 | organism=Leishmania_infantum_JPCM5 | ..	89.7	2e-17
TvY486_11-2-1139237-1140211 | organism=Trypanosoma_vivax_Y486 |..	89.7	2e-17
LGELEM452_SCAF000001-1-13297-14199 | organism=Leishmania_gerbil..	89.4	2e-17
LMJLV39_SCAF000809-5-36278-35376 | organism=Leishmania_major_st..	89.4	2e-17
LMJSD75_SCAF000022-5-309655-308753 | organism=Leishmania_major_..	89.4	2e-17
LmjF.22-4-316591-315689 | organism=Leishmania_major_strain_Frie..	89.4	2e-17
STIB805_Chr11_01-2-1079867-1080793 | organism=Trypanosoma_evans..	89.4	2e-17
Tb427_11_01_v4-2-1085378-1086304 | organism=Trypanosoma_brucei_..	89.4	2e-17
Tbg972_11-2-1075385-1076311 | organism=Trypanosoma_brucei_gambi..	89.4	2e-17
T.congo.pschr.7-4-76483-75809 | organism=Trypanosoma_congolense..	88.2	2e-17
Query= sp|Q9UKP3|ITBP2_HUMAN Integrin beta-1-binding protein 2 OS=Homo sapiens OX=9606 GN=ITGB1BP2 PE=1 SV=1
Length=347
	Score	E-value
Tb927_01_v5.1-3-687294-688250 | organism=Trypanosoma_brucei_bru..	105	2e-23
STIB805_Chr01-1-676675-677631 | organism=Trypanosoma_evansi_str..	104	2e-23
Tb427_01_v4-2-687458-688414 | organism=Trypanosoma_brucei_Liste..	104	2e-23
Tbg972_01-1-458668-459624 | organism=Trypanosoma_brucei_gambien..	104	2e-23
JMRU01001372-1-1867-2904 | organism=Trypanosoma_grayi_ANR4 | lo..	101	4e-22
Pcon_scaffold00077-5-24096-23095 | organism=Paratrypanosoma_con..	96.3	2e-20
NBCO01000014-1-51379-52347 | organism=Trypanosoma_theileri_isol..	94.4	8e-20
LBRM2903_SCAF000731-4-747282-746419 | organism=Leishmania_brazi..	93.6	1e-19
TcMARK_CONTIG_363-5-40736-39819 | organism=Trypanosoma_cruzi_ma..	93.6	1e-19
LbrM.20.2-5-632703-631783 | organism=Leishmania_braziliensis_MH..	92.4	3e-19
TvY486_01-3-447705-448814 | organism=Trypanosoma_vivax_Y486 | l..	92.0	8e-19
TcChr16-S-4-520498-519443 | organism=Trypanosoma_cruzi_CL_Brene..	90.5	2e-18
ADWP02019141-5-1828-773 | organism=Trypanosoma_cruzi_Sylvio_X10..	90.1	3e-18
AYLP01000107-3-34146-35201 | organism=Trypanosoma_cruzi_Dm28c |..	90.1	3e-18
CP009389-4-2417759-2416839 | organism=Leishmania_panamensis_str..	90.1	2e-18
LPAL13_SCAF001364-5-14624-13704 | organism=Leishmania_panamensi..	90.1	2e-18
MBSY01000251-5-46227-45172 | organism=Trypanosoma_cruzi_cruzi_s..	90.1	3e-18
T.congo.pschr.1-1-538243-539166 | organism=Trypanosoma_congolen..	90.1	2e-18
TcChr16-P-6-520505-519459 | organism=Trypanosoma_cruzi_CL_Brene..	90.1	3e-18
LMARLEM2494_SCAF000271-4-114329-113427 | organism=Leishmania_sp..	86.3	5e-17
LtaP20-4-687756-686866 | organism=Leishmania_tarentolae_Parrot-..	86.3	3e-17
Lsey_0461-6-10741-9839 | organism=Leptomonas_seymouri_ATCC_3022..	85.1	1e-16
AUPL01003139-5-1191-262 | organism=Trypanosoma_rangeli_SC58 | l..	84.3	2e-16
LENLEM3045_SCAF000521-4-122581-121616 | organism=Leishmania_enr..	82.8	1e-15
LTRL590_SCAF000256-6-157821-156700 | organism=Leishmania_tropic..	81.3	6e-15
Ld20_v01s1-5-751360-750386 | organism=Leishmania_donovani_BPK28..	81.3	3e-15
CfaC1_17-6-819862-818957 | organism=Crithidia_fasciculata_strai..	80.9	3e-15
LinJ.20-6-730308-729334 | organism=Leishmania_infantum_JPCM5 | ..	80.9	4e-15
EMOLV88_SCAF001960-5-698779-697841 | organism=Endotrypanum_mont..	79.7	1e-14
LpyrH10_25-3-1698-2654 | organism=Leptomonas_pyrrhocoris_H10 | ..	79.3	1e-14
LTULEM423_SCAF000597-4-111684-110515 | organism=Leishmania_tura..	79.0	4e-14
LAEL147_SCAF000428-6-11703-10387 | organism=Leishmania_aethiopi..	78.2	8e-14
LGELEM452_SCAF000237-6-43767-42598 | organism=Leishmania_gerbil..	76.3	4e-13
Baya_027-1-145387-146394 | organism=Blechomonas_ayalai_B08-376 ..	75.9	3e-13
LARLEM1108_SCAF000367-4-11126-10212 | organism=Leishmania_arabi..	75.1	4e-13
LmxM.20-4-3336082-3335006 | organism=Leishmania_mexicana_MHOM/G..	75.1	6e-13
LMJLV39_SCAF000804-6-731818-730649 | organism=Leishmania_major_..	74.3	2e-12
LMJSD75_SCAF000020-5-717519-716350 | organism=Leishmania_major_..	74.3	1e-12
LmjF.20-5-740064-738895 | organism=Leishmania_major_strain_Frie..	74.3	2e-12
TcX10_chr20-6-317864-317301 | organism=Trypanosoma_cruzi_Sylvio..	48.9	8e-05
TcX10_chr20-6-317297-317148 | organism=Trypanosoma_cruzi_Sylvio..	41.6	6
LtaP20-5-646655-645951 | organism=Leishmania_tarentolae_Parrot-..	40.0	0.11
LARLEM1108_SCAF000362-5-15757-14699 | organism=Leishmania_arabi..	38.5	0.47
LTULEM423_SCAF000597-5-67850-66792 | organism=Leishmania_turani..	38.5	0.56
LGELEM452_SCAF000064-6-4322-3264 | organism=Leishmania_gerbilli..	38.1	0.64
LGELEM452_SCAF000236-4-5888-4830 | organism=Leishmania_gerbilli..	38.1	0.64
LAEL147_SCAF000422-5-1196-138 | organism=Leishmania_aethiopica_..	37.0	1.5
LTRL590_SCAF000022-1-24478-25536 | organism=Leishmania_tropica_..	36.6	2.4
JMRU01002187-1-46-768 | organism=Trypanosoma_grayi_ANR4 | locat..	36.2	2.5
LMARLEM2494_SCAF000271-5-70894-70025 | organism=Leishmania_sp._..	36.2	2.3
