# Supplementary material for: Genome-wide identification of evolutionarily conserved Small Heat-Shock and eight other proteins bearing α-crystallin domain-like in kinetoplastid protists
Source: PLoS One. 2018 Oct 22;13(10):e0206012. doi: 10.1371/journal.pone.0206012 (PMC6197667; doi:10.1371/journal.pone.0206012)
Supplement: S3 Table — (XLS) [file pone.0206012.s003.xls]

## Sheet: Sheet1
		Trypanosoma cruzi		Trypanosoma brucei		Leishmania major*		Leishamnia mexicana		Observations
		Epimastigote / Metacyclic	Amastigote / Trypomastigote	Epimastigote	Trypomastigote	Amastigote	Promastigote	Amastigote	Promastigote
ACDp	LmjF.32.2260					MA	P-MA-Rs
ACDp	Tb927.11.15480			P-MA	P-MA-Rs					The mRNA increases after heat shock and the increase depends on the presence of ZC3H11
ACDp	TcCLB.509267.110	MA-Rs	P-MA-Rs
ACDp	TcCLB.510031.70	Rs	P-Rs
ACDp	LmxM.31.2260							P-Rs	Rs
ATOM69	LmjF.28.2170					MA	P-MA-Rs
ATOM69	Tb927.11.11460			P-MA-Rs	P-E-MA-Rs
ATOM69	TcCLB.511803.40	P-MA-Rs	MA-Rs
ATOM70	LmxM.28.2170							P-Rs	Rs
DYX1	LmjF.32.2850					MA	Rs
DYX1	Tb927.11.16050			MA-Rs	P-MA-Rs
DYX1	TcCLB.508707.120	P-Rs	Rs
DYX1	TcCLB.509073.90	P-Rs	Rs
DYX1	LmxM.31.2850							Rs	Rs
HSP20	LmjF.29.2450					MA	P-MA-Rs
HSP20	Tb927.3.3330			P-MA-Rs	P-MA-Rs					tRNA import complex component, putative
HSP20	TcCLB.508153.270	P-Rs	Rs
HSP20	TcCLB.510323.40	P-MA-Rs	MA-Rs
HSP20	LmxM.20.1640							P-Rs	Rs
NUDC1	LmjF.14.0450					MA	P-Rs
NUDC1	Tb927.7.4290			P-MA-Rs	P-E-MA-Rs					The mRNA increases after heat shock and the increase depends on the presence of ZC3H11
NUDC1	TcCLB.508089.30	P-Rs	P-MA-Rs
NUDC1	TcCLB.508857.50	P-Rs	P-Rs
NUDC1	LmxM.14.0450							Rs	Rs
NUDC2	LmjF.30.0700					MA	MA-Rs			highly expressed in amastigotes
NUDC2	Tb927.6.2130			P-MA-Rs	MA-Rs
NUDC2	TcCLB.507019.100	Rs	Rs
NUDC2	LmxM.29.0700							Rs	Rs
SGT1	LmjF.20.1640					MA	P-MA-Rs
SGT1	Tb927.1.3200			P-MA-Rs	P-E-MA-Rs					The mRNA increases after heat shock and the increase depends on the presence of ZC3H11 (PMID:23592996); eupathdb_uc=100019443; date_20161005
SGT1	TcCLB.507837.60	MA-Rs	MA-Rs
SGT1	TcCLB.508405.30	Rs	Rs
SGT1	LmxM.20.1640							P-Rs	Rs
Tryp23A	LmjF.35.4470					MA	P-MA-Rs			null mutant displays a marked hypersensitivity against HSP90 inhibitors geldanamycin and radicicol, which prevent the interaction of P23 with HSP90 (GeneDB:LdBPK_354540.1; ISO) date_20160801
Tryp23A	Tb927.9.10230			P-MA-Rs	P-MA-Rs					null mutant displays a marked hypersensitivity against HSP90 inhibitors geldanamycin and radicicol, which prevent the interaction of P23 with HSP90
Tryp23A	TcCLB.507007.70	P-Rs	P-Rs							null mutant displays a marked hypersensitivity against HSP90 inhibitors geldanamycin and radicicol, which prevent the interaction of P23 with HSP90
Tryp23A	TcCLB.509551.70	P-Rs	P-Rs							null mutant displays a marked hypersensitivity against HSP90 inhibitors geldanamycin and radicicol, which prevent the interaction of P23 with HSP90
Tryp23A	LmxM.34.4470							Rs	Rs
Tryp23B	LmjF.34.0210					MA	P-MA-Rs
Tryp23B	Tb927.10.2620			P-MA-Rs	P-E-MA-Rs
Tryp23B	TcCLB.506195.170	Rs	Rs
Tryp23B	TcCLB.506407.60	Rs	Rs
Tryp23B	LmxM.33.0210							Rs	Rs
E =EST – Expressed sequence tag; MA = Micro Arrays; Rs = RNA-seq experiment; P = Proteomics evidence
Percentile threshold 25-100%
Proteomic threshold 1 fragments
Bold = annotation confirmed the constitutive expression of gene
Specie	Dataset type	Dataset title						Primary publication
L. major	P	Promastigote Proteome (MHOM/IL/67/JERICHO II (ATCC 50122)) (Pawar et al.)						Pawar H, Renuse S, Khobragade SN, Chavan S, Sathe G, Kumar P, et al. Neglected tropical diseases and omics science: proteogenomics analysis of the promastigote stage of Leishmania major parasite. OMICS. 2014;18: 499–512. doi:10
L. major	E	Leishmania major Amastigote Lambda Zap II library						Almeida R, Gilmartin BJ, McCann SH, Norrish A, Ivens AC, Lawson D, et al. Expression profiling of the Leishmania life cycle: cDNA arrays identify developmentally regulated genes present but not annotated in the genome. Mol Biochem Parasitol. 2004;136: 87–100. doi:10.1016/j.molbiopara.2004.03.004
L. major	E	Leishmania major Amastigote full length cDNA library						Almeida R, Gilmartin BJ, McCann SH, Norrish A, Ivens AC, Lawson D, et al. Expression profiling of the Leishmania life cycle: cDNA arrays identify developmentally regulated genes present but not annotated in the genome. Mol Biochem Parasitol. 2004;136: 87–100. doi:10.1016/j.molbiopara.2004.03.004
L. major	E	Leishmania major promastigote full length cDNA library from early logarithmic stage (day 3)						Almeida R, Gilmartin BJ, McCann SH, Norrish A, Ivens AC, Lawson D, et al. Expression profiling of the Leishmania life cycle: cDNA arrays identify developmentally regulated genes present but not annotated in the genome. Mol Biochem Parasitol. 2004;136: 87–100. doi:10.1016/j.molbiopara.2004.03.004
L. major	E	Leishmania major promastigote full length cDNA library from logarithmic stage (day 7)						Almeida R, Gilmartin BJ, McCann SH, Norrish A, Ivens AC, Lawson D, et al. Expression profiling of the Leishmania life cycle: cDNA arrays identify developmentally regulated genes present but not annotated in the genome. Mol Biochem Parasitol. 2004;136: 87–100. doi:10.1016/j.molbiopara.2004.03.004
L. major	E	Leishmania major promastigote full length cDNA library from stationary stage (day 10)						Almeida R, Gilmartin BJ, McCann SH, Norrish A, Ivens AC, Lawson D, et al. Expression profiling of the Leishmania life cycle: cDNA arrays identify developmentally regulated genes present but not annotated in the genome. Mol Biochem Parasitol. 2004;136: 87–100. doi:10.1016/j.molbiopara.2004.03.004
L. major	MA	Three Developmental Stages (Stephen M. Beverley)						http://tritrypdb.org/tritrypdb/app/search/dataset/AllDatasets/result - Natalia S. Akopyants, Elizabeth Kruvand, Iris Wong, and Stephen M. Beverley (2010), manuscript in preparation. Dept of Molecular Microbiology, Washington University School of Medicine, St. Louis 63110 USA. Please send queries to Stephen M. Beverley (beverley@borcim.wustl.edu).
L. major	Rs	Spliced Leader And Poly A Sites (Peter Myler)						http://tritrypdb.org/tritrypdb/app/search/dataset/AllDatasets/result - Peter Myler - Seattle Biomedical Research Institute
L. mexicana	P	Intracellular Amastigotes (MNYC/BZ/62/M379) (Paape et al.), amastigotes (FACS sorted, LC-MS/MS)						Paape D, Barrios-Llerena ME, Le Bihan T, Mackay L, Aebischer T. Gel free analysis of the proteome of intracellular Leishmania mexicana. Mol Biochem Parasitol. 2010;169: 108–114. doi:10.1016/j.molbiopara.2009.10.009
T. brucei	P	Bloodstream Form Cytosolic Phosphoproteome (RUMP 528) (Nett et al.)						Nett IRE, Martin DMA, Miranda-Saavedra D, Lamont D, Barber JD, Mehlert A, et al. The phosphoproteome of bloodstream form Trypanosoma brucei, causative agent of African sleeping sickness. Mol Cell Proteomics. 2009;8: 1527–1538. doi:10.1074/mcp.M800556-MCP200
T. brucei	P	Bloodstream form Flagellum Surface and Matrix Proteomes (Oberholzer et al.)						Oberholzer M, Langousis G, Nguyen HT, Saada EA, Shimogawa MM, Jonsson ZO, et al. Independent analysis of the flagellum surface and matrix proteomes provides insight into flagellum signaling in mammalian-infectious Trypanosoma brucei. Mol Cell Proteomics. 2011;10: M111.010538. doi:10.1074/mcp.M111.010538
T. brucei	P	Bloodstream form enriched kinome (427 MITat1.4) (Urbaniak et al.)						Urbaniak MD, Mathieson T, Bantscheff M, Eberhard D, Grimaldi R, Miranda-Saavedra D, et al. Chemical proteomic analysis reveals the drugability of the kinome of Trypanosoma brucei. ACS Chem Biol. 2012;7: 1858–1865. doi:10.1021/cb300326z
T. brucei	P	Intact flagellar proteome of procyclic form (Tb427) (Subota et al.)						Subota I, Julkowska D, Vincensini L, Reeg N, Buisson J, Blisnick T, et al. Proteomic analysis of intact flagella of procyclic Trypanosoma brucei cells identifies novel flagellar proteins with unique sub-localization and dynamics. Mol Cell Proteomics. 2014;13: 1769–1786. doi:10.1074/mcp.M113.033357
T. brucei	P	Procyclic form Methylarginine Proteome (29-13) (Lott et al.)						Lott K, Li J, Fisk JC, Wang H, Aletta JM, Qu J, et al. Global proteomic analysis in trypanosomes reveals unique proteins and conserved cellular processes impacted by arginine methylation. J Proteomics. 2013;91: 210–225. doi:10.1016/j.jprot.2013.07.010
T. brucei	P	Procyclic form Mitochondrial Proteome (TREU927) (Panigrahi et al.)						Panigrahi AK, Ogata Y, Zíková A, Anupama A, Dalley RA, Acestor N, et al. A comprehensive analysis of Trypanosoma brucei mitochondrial proteome. Proteomics. 2009;9: 434–450. doi:10.1002/pmic.200800477
T. brucei	P	Procyclics - protein palmitoylation (29-13) (Emmer, et al.)						Emmer BT, Nakayasu ES, Souther C, Choi H, Sobreira TJP, Epting CL, et al. Global analysis of protein palmitoylation in African trypanosomes. Eukaryotic Cell. 2011;10: 455–463. doi:10.1128/EC.00248-10
T. brucei	E	Bloodstream form of serodeme ILTat1.1						https://www.ncbi.nlm.nih.gov/nucest - Osanya,A., Pelle,R., Murphy,N.B. Identification and characterisation of differentially expressed genes of Trypanosoma brucei brucei 1997 Unpublished (a.osanya@cgnet.com)
T. brucei	E	MVAT4 bloodstream form of serodeme WRATat1.1						Http://www.ncbi.nlm.nih.gov/nucest - Djikeng,A., Donelson,J.E., Majiwa,P.A.O. Generation of expressed sequence tags as physical landmarks in the genome of Trypanosoma brucei 1996 Unpublisheds
T. brucei	MA	Expression profiling of five life cycle stages (Marilyn Parsons)						Jensen BC, Sivam D, Kifer CT, Myler PJ, Parsons M. Widespread variation in transcript abundance within and across developmental stages of Trypanosoma brucei. BMC Genomics. 2009;10: 482. doi:10.1186/1471-2164-10-482
T. brucei	Rs	Bloodstream and Procyclic Form Transcriptomes (Siegel et al.)						Siegel TN, Hekstra DR, Wang X, Dewell S, Cross GAM. Genome-wide analysis of mRNA abundance in two life-cycle stages of Trypanosoma brucei and identification of splicing and polyadenylation sites. Nucleic Acids Res. 2010;38: 4946–4957. doi:10.1093/nar/gkq237
T. cruzi	P	Life cycle proteome (Brazil) (Atwood et al.)						Atwood JA, Weatherly DB, Minning TA, Bundy B, Cavola C, Opperdoes FR, et al. The Trypanosoma cruzi proteome. Science. 2005;309: 473–476. doi:10.1126/science.1110289
T. cruzi	P	Contractile Vacuole Proteome, epimatigote (CL Brener) (Ulrich et al.)						Ulrich PN, Jimenez V, Park M, Martins VP, Atwood J, Moles K, et al. Identification of contractile vacuole proteins in Trypanosoma cruzi. PLoS ONE. 2011;6: e18013. doi:10.1371/journal.pone.0018013
T. cruzi	P	Membrane Proteins from insect developmental forms (strain G) (Cordero et al.)						Cordero EM, Nakayasu ES, Gentil LG, Yoshida N, Almeida IC, da Silveira JF. Proteomic analysis of detergent-solubilized membrane proteins from insect-developmental forms of Trypanosoma cruzi. J Proteome Res. 2009;8: 3642–3652. doi:10.1021/pr800887u
T. cruzi	P	SUMOylation enriched epimastigote proteome (CL Brener) (Bayona et al.)						Bayona JC, Nakayasu ES, Laverrière M, Aguilar C, Sobreira TJP, Choi H, et al. SUMOylation pathway in Trypanosoma cruzi: functional characterization and proteomic analysis of target proteins. Mol Cell Proteomics. 2011;10: M110.007369. doi:10.1074/mcp.M110.007369
T. cruzi	E	BloodTryp.10p (trypomastigote)						dos Santos SL, Freitas LM, Lobo FP, Rodrigues-Luiz GF, Mendes TA de O, Oliveira ACS, et al. The MASP family of Trypanosoma cruzi: changes in gene expression and antigenic profile during the acute phase of experimental infection. PLoS Negl Trop Dis. 2012;6: e1779. doi:10.1371/journal.pntd.0001779
T. cruzi	E	BloodTryp.2p (trypomastigote)						dos Santos SL, Freitas LM, Lobo FP, Rodrigues-Luiz GF, Mendes TA de O, Oliveira ACS, et al. The MASP family of Trypanosoma cruzi: changes in gene expression and antigenic profile during the acute phase of experimental infection. PLoS Negl Trop Dis. 2012;6: e1779. doi:10.1371/journal.pntd.0001779
T. cruzi	E	Trypanosoma cruzi amastigote cDNA library						https://www.ncbi.nlm.nih.gov/nucest - DaRocha,W.D., Bartholomeu,D.C., Macedo,C.D.S., Horta,M.F.M., Neves,A.L.G., Kalil,J., Cunha-Neto,E., Donelson,J.E., Teixeira,S.M.R.; Trypanosoma cruzi amastigote antigens recognized by sera from patients with different clinical forms of Chagas' disease. 2000 Unpublished
T. cruzi	E	Trypanosoma cruzi CL Brener epimastigote						https://www.ncbi.nlm.nih.gov/nucest - Santos,M.R.M., Degrave,W., da Sveira,J.F.; Trypanosoma cruzi CL Brener epimastigote mRNA, 2002 Unpublished
T. cruzi	E	T. Cruzi epimastigote normalised cDNA Library						https://www.ncbi.nlm.nih.gov/nucest - Gonzalez Rey,E., Remisz,E., Delgado Garcia,A., Gonzalez,A., Characterization of ESTs from Trypanosoma cruzi epimastigotes; 1998 Unpublished
T. cruzi	E	T. cruzi epimastigote normalised cDNA Library						https://www.ncbi.nlm.nih.gov/nucest - Gonzalez Rey,E., Remisz,E., Delgado Garcia,A., Gonzalez,A., Characterization of ESTs from Trypanosoma cruzi epimastigotes; 1998 Unpublished
T. cruzi	E	T.cruzi epimastigote non-normalized cDNA Library						Brandão A, Urmenyi T, Rondinelli E, Gonzalez A, de Miranda AB, Degrave W. Identification of transcribed sequences (ESTs) in the Trypanosoma cruzi genome project. Mem Inst Oswaldo Cruz. 1997;92: 863–866.
T. cruzi	E	T.cruzi epimastigote normalized cDNA Library						Porcel BM, Tran AN, Tammi M, Nyarady Z, Rydâker M, Urmenyi TP, et al. Gene survey of the pathogenic protozoan Trypanosoma cruzi. Genome Res. 2000;10: 1103–1107.
T. cruzi	MA	Transcriptomes of Four Life-Cycle Stages (Minning et al.)						Minning TA, Weatherly DB, Atwood J, Orlando R, Tarleton RL. The steady-state transcriptome of the four major life-cycle stages of Trypanosoma cruzi. BMC Genomics. 2009;10: 370. doi:10.1186/1471-2164-10-370
T. cruzi	Rs	Transcriptome during Infection in Human Fibroblasts (CLBrener aligned) (Li et al.)						Li Y, Shah-Simpson S, Okrah K, Belew AT, Choi J, Caradonna KL, et al. Transcriptome Remodeling in Trypanosoma cruzi and Human Cells during Intracellular Infection. PLoS Pathog. 2016;12: e1005511. doi:10.1371/journal.ppat.1005511
T. cruzi	Rs	CLBerner Transcriptome and Translatome of epimastigote and metacyclic stages (Smircich et al.)						Smircich P, Eastman G, Bispo S, Duhagon MA, Guerra-Slompo EP, Garat B, et al. Ribosome profiling reveals translation control as a key mechanism generating differential gene expression in Trypanosoma cruzi. BMC Genomics. 2015;16: 443. doi:10.1186/s12864-015-1563-8
T. cruzi	Rs	Transcriptome during Infection in Human Fibroblasts (NonEsmo aligned) (Li et al.)						Li Y, Shah-Simpson S, Okrah K, Belew AT, Choi J, Caradonna KL, et al. Transcriptome Remodeling in Trypanosoma cruzi and Human Cells during Intracellular Infection. PLoS Pathog. 2016;12: e1005511. doi:10.1371/journal.ppat.1005511
T. cruzi	Rs	Transcriptome during Infection in Human Fibroblasts (Esmo aligned) (Li et al.)						Li Y, Shah-Simpson S, Okrah K, Belew AT, Choi J, Caradonna KL, et al. Transcriptome Remodeling in Trypanosoma cruzi and Human Cells during Intracellular Infection. PLoS Pathog. 2016;12: e1005511. doi:10.1371/journal.ppat.1005511
T. cruzi	Rs	Non-Esm-Like Transcriptome and Translatome of epimastigote and metacyclic stages (Smircich et al.)						Smircich P, Eastman G, Bispo S, Duhagon MA, Guerra-Slompo EP, Garat B, et al. Ribosome profiling reveals translation control as a key mechanism generating differential gene expression in Trypanosoma cruzi. BMC Genomics. 2015;16: 443. doi:10.1186/s12864-015-1563-8
T. cruzi	Rs	Esm-like Transcriptome and Translatome of epimastigote and metacyclic stages (Smircich et al.)						Smircich P, Eastman G, Bispo S, Duhagon MA, Guerra-Slompo EP, Garat B, et al. Ribosome profiling reveals translation control as a key mechanism generating differential gene expression in Trypanosoma cruzi. BMC Genomics. 2015;16: 443. doi:10.1186/s12864-015-1563-8

## Sheet: Backup
		Trypanosoma cruzi			Trypanosoma brucei		Leishmania major		Observations
		Epimastigote	Amastigote	Tripomastigote	Epimastigote	Tripomastigote	Amastigote	Promastigote
ACDp	LmjF.32.2260						MA-P	MA-Rs
ACDp	Tb927.11.15480				MA	MA-Rs-P			The mRNA increases after heat shock and the increase depends on the presence of ZC3H11
ACDp	TcCLB.509267.110	MA-Rs	MA-Rs	MA-Rs
ACDp	TcCLB.510031.70	P-Rs	P-Rs	Rs
ATOM69	LmjF.28.2170						MA-P	MA-Rs
ATOM69	Tb927.11.11460				MA-Rs-P	E-MA-RsP
ATOM69	TcCLB.511803.40	MA-P-Rs	MA-Rs	MA-Rs
DYX1	LmjF.32.2850						MA	Rs
DYX1	Tb927.11.16050				MA-Rs	MA-Rs-P
DYX1	TcCLB.508707.120	P-Rs	Rs	Rs
DYX1	TcCLB.509073.90	P-Rs	Rs	Rs
HSP20	LmjF.29.2450						MA-P	Rs
HSP20	Tb927.3.3330				MA-Rs-P	MA-Rs-P			tRNA import complex component, putative
HSP20	TcCLB.508153.270	P-Rs	Rs	Rs
HSP20	TcCLB.510323.40	MA-P-Rs	MA-Rs	MA-Rs
NUDC1	LmjF.14.0450						MA-P	MA-Rs
NUDC1	Tb927.7.4290				MA-Rs	E-MA-Rs-P			The mRNA increases after heat shock and the increase depends on the presence of ZC3H11
NUDC1	TcCLB.508089.30	P-Rs	MA-Rs	Rs
NUDC1	TcCLB.508857.50	P-Rs	Rs	Rs
NUDC2	LmjF.30.0700						MA	MA-Rs	highly expressed in amastigotes
NUDC2	Tb927.6.2130				MA-Rs	Rs
NUDC2	TcCLB.507019.100	Rs	Rs	Rs
SGT1	LmjF.20.1640						MA-P	MA-Rs
SGT1	Tb927.1.3200				MA-Rs	E-MA-Rs-P			The mRNA increases after heat shock and the increase depends on the presence of ZC3H11 (PMID:23592996); eupathdb_uc=100019443; date_20161005
SGT1	TcCLB.507837.60	MA-Rs	MA-Rs	MA-Rs
SGT1	TcCLB.508405.30	Rs	Rs	RS
Tryp23A	LmjF.35.4470						MA-P	MA-Rs	null mutant displays a marked hypersensitivity against HSP90 inhibitors geldanamycin and radicicol, which prevent the interaction of P23 with HSP90 (GeneDB:LdBPK_354540.1; ISO) date_20160801
Tryp23A	Tb927.9.10230				MA-Rs-P	MA-Rs-P			null mutant displays a marked hypersensitivity against HSP90 inhibitors geldanamycin and radicicol, which prevent the interaction of P23 with HSP90
Tryp23A	TcCLB.507007.70	P-Rs	P-Rs	P-Rs					null mutant displays a marked hypersensitivity against HSP90 inhibitors geldanamycin and radicicol, which prevent the interaction of P23 with HSP90
Tryp23A	TcCLB.509551.70	P-Rs	P-Rs	P-Rs					null mutant displays a marked hypersensitivity against HSP90 inhibitors geldanamycin and radicicol, which prevent the interaction of P23 with HSP90
Tryp23B	LmjF.34.0210						MA	MA-Rs
Tryp23B	Tb927.10.2620				MA-Rs-P	E-MA-Rs
Tryp23B	TcCLB.506195.170	Rs	Rs	Rs
Tryp23B	TcCLB.506407.60	Rs	Rs	Rs
E =EST – Expressed sequence tag; MA = Micro Arrays; Rs = RNA-seq experiment; P = Proteomics evidence
Percentile threshold 25-100%
Proteomic threshold 2 fragments
Bold = annotation confirmed the constitutive expression of gene
	Encotrrado após inclusão de mais dados no TritrypDB APAGAR COR NA VERSAO FINAL
	Informação não disponível APAGAR COR NA VERSAO FINAL
