# Supplementary material for: Genome-wide identification of evolutionarily conserved Small Heat-Shock and eight other proteins bearing α-crystallin domain-like in kinetoplastid protists
Source: PLoS One. 2018 Oct 22;13(10):e0206012. doi: 10.1371/journal.pone.0206012 (PMC6197667; doi:10.1371/journal.pone.0206012)
Supplement: S4 Table — (XLS) [file pone.0206012.s004.xls]

## Sheet: Sheet1
		P23-like genes from dodonids			Conserved ACDp repertoire
Organism	Sample code	p23-like C	p23-like D	p23-like E	Tryp23A	Tryp23B	HSP20	DYX1C1	SGT1	ACDp	ATOM69	NudC1	NudC2
Bodo saltans	Lake Konstanz	-	-	1	1	1	1	1	1	1	1	1	1
Bodo sp.	ATCC 50149	-	-	-	1	2	1	1	1	1	1	1	2
Parabodo caudatus	ATCC 30905	2	1	-	2	1	2	1	1	2	1	1	1
Herpetomonas wanderley	TCC 1982	-	-	-	1	1	1	1	1	1	1	1	1
Herpetomonas muscarum	TCC 001E	-	-	-	1	1	1	1	1	1	1	1	1
Phytomonas serpens	P9	-	-	-	1	1	1	1	1	1	2	1	1
Phytomonas sp.	HART1	-	-	-	1	1	1	1	1	1	1	1	1
Phytomonas sp.	EM1	-	-	-	1	1	1	1	1	1	2	1	1
Phytomonas dolleti	TCC 418	-	-	-	1	1	1	1	1	1	1	1	1
Phytomonas sp.	TCC 066E	-	-	-	1	1	1	1	1	1	2	1	1
Angomonas deanei	TCC 036E	-	-	-	1	1	1	1	1	1	2	1	1
Angomonas desouzai	TCC 079E	-	-	-	1	1	1	1	1	1	2	1	1
Strigomonas culicis	TCC 012E	-	-	-	1	1	1	1	1	1	2	1	1
Strigomonas galati	TCC 219	-	-	-	1	1	1	1	1	1	1	1	2
Strigomonas oncopelti	TCC 290E	-	-	-	1	1	1	1	1	1	1	1	1
Leptomonas pyrrhocoris	TCC 2441	-	-	-	1	1	1	1	1	1	1	1	1
Zelonia costaricensis	TCC 169E	-	-	-	1	1	1	1	1	1	1	1	1
Zelonia sp.	TCC 2547	-	-	-	1	1	1	1	1	1	1	1	1
Crithidia acantocephali	TCC 037E	-	-	-	1	1	1	1	1	1	1	1	1
Crithidia luciliae thermophila	TCC 050E	-	-	-	1	1	1	1	1	1	1	1	1
Crithidia fasciculata	Cf-CI	-	-	-	1	1	1	1	1	1	1	1	2
Endotrypanum monterogeii	LV88	-	-	-	1	1	1	1	1	1	1	1	1
Endotrypanum schaudinni	TCC 224	-	-	-	1	1	1	1	1	1	1	1	1
Leishmania enrietti	LEM3045	-	-	-	1	1	1	1	1	1	1	1	1
Leishmania martiniquensis	MARLEM2494	-	-	-	1	1	1	1	1	1	1	1	1
Leishmania braziliensis	MHOMBR75M2904	-	-	-	1	1	1	1	1	1	1	1	1
Leishmania panamensis	MHOM/COL/81/L13	-	-	-	1	1	1	1	1	1	1	1	1
Leishmania aethiopica	L147	-	-	-	1	1	1	1	1	1	1	1	1
Leishmania amazonensis	MHOM/BR/71973/M2269	-	-	-	1	1	1	1	1	1	1	1	1
Leishmania arabica	LEM1108	-	-	-	1	1	1	1	1	1	1	1	1
Leishmania donovani	BPK282A1	-	-	-	1	1	1	1	1	1	1	1	1
Leishmania gerbilli	LEM452	-	-	-	1	1	1	1	2	1	1	1	1
Leishmania infantum	JPCM5	-	-	-	1	1	1	1	1	1	1	1	1
Leishmania major	Friedlin	-	-	-	1	1	1	1	1	1	1	1	1
Leishmania mexicana	MHOM/GT/2001/U1103	-	-	-	1	1	1	1	1	1	1	1	1
Leishmania tropica	L590	-	-	-	1	1	1	1	1	1	1	1	1
Leishmania turanica	LEM423	-	-	-	1	1	1	1	1	1	1	1	1
Leishmania tarentolae	ParrotTarII	-	-	-	1	1	1	1	1	1	1	1	1
Trypanosoma cyclops	TCC 052	-	-	-	1	1	1	1	1	1	1	1	1
Trypanosoma livingstonei	TCC 1270	-	-	-	1	1	1	1	1	1	1	1	1
Trypanosoma wauwau	TCC 1873	-	-	-	1	1	1	1	1	1	1	1	1
Trypanosoma ralphi	TCC 1838	-	-	-	1	1	1	1	1	1	1	1	1
Trypanosoma evansi	STIB 805	-	-	-	1	1	1	1	1	1	1	1	1
Trypanosoma brucei brucei	TREU927	-	-	-	1	1	1	1	1	2	1	1	1
Trypanosoma brucei gambiense	DAL972	-	-	-	2	2	1	1	1	1	1	1	1
Trypanosoma congolense	IL30000	-	-	-	2	1	3	1	1	1	2	1	1
Trypanosoma grayi	ANR4	-	-	-	1	1	1	1	1	1	1	1	1
Trypanosoma vivax	Y486	-	-	-	1	1	1	1	1	fragment	1	1	1
Trypanosoma theileri	TCC 165	-	-	-	1	2	fragment	1	1	1	1	1	1
Trypanosoma lewisi	TCC 34	-	-	-	1	2	1	1	1	1	1	1	1
Trypanosoma rangeli	AM80	-	-	-	1	1	1	1	1	1	1	2	1
Trypanosoma conorhini	TCC 025E	-	-	-	1	1	1	1	1	1	1	1	1
Trypanosoma dionisii	TCC 211	-	-	-	1	1	1	1	1	1	1	1	1
Trypanosoma erneyi	TCC 1946	-	-	-	1	1	1	1	1	1	1	1	1
Trypanosoma cruzi	G	-	-	-	1	1	1	1	1	1	1	1	1
Trypanosoma cruzi marinkellei	B7	-	-	-	1	1	1	1	1	1	1	1	1
Trypanosoma sp.	TCC 339	-	-	-	1	1	1	1	1	1	1	1	1
Trypanosoma sp.	TCC 878	-	-	-	1	1	1	2	3	2	1	2	1
Trypanosoma noyesi	TCC 16	-	-	-	1	1	1	1	1	1	1	1	1
Trypanosoma sp.	TCC 1307	-	-	-	1	1	1	1	1	1	1	1	1
Trypanosoma sp.	TCC 2186	-	-	-	1	1	1	1	1	1	1	1	1
